# Supplementary material for: Constrained evolvability of interferon suppression in an RNA virus
Source: Sci Rep. 2016 Apr 21;6:24722. doi: 10.1038/srep24722 (PMC4838867; doi:10.1038/srep24722)
Supplement: Supplementary Dataset S1 [file srep24722-s2.xls]

## Sheet: SNPs_d51
position	coverage	reference	variant	var_freq
179	25263	C	T	0.39
245	34277	C	A	0.21
246	34455	C	A	0.23
256	37398	T	A	0.18
257	37754	C	A	0.16
261	38266	C	A	0.21
265	38241	C	A	0.19
270	37329	C	A	0.17
390	38528	C	A	0.16
511	32525	C	A	0.18
528	32587	G	A	0.38
545	30289	C	A	0.21
580	29262	C	A	0.18
581	29084	C	A	0.19
589	30404	C	A	0.23
590	30357	C	A	0.19
598	29799	C	A	0.2
657	27367	G	T	0.2
658	27177	G	T	0.18
669	27317	C	A	0.24
670	27326	C	A	0.22
695	26319	C	A	0.21
709	25794	G	T	0.2
710	25649	G	T	0.26
722	25558	C	A	0.22
749	22985	C	A	0.25
801	23702	G	T	0.32
806	25128	G	T	0.22
807	25300	G	T	0.18
817	24753	C	A	0.23
840	25947	C	A	0.22
841	25934	C	A	0.27
850	25094	C	A	0.22
853	25134	C	A	0.19
888	24802	G	T	0.3
908	24502	G	T	0.22
937	25107	G	T	0.2
963	24197	G	T	0.24
964	23836	G	T	0.19
986	22671	T	C	0.23
1025	21273	A	C	0.38
1096	24916	G	A	0.18
1098	24522	A	C	0.27
1143	22268	T	A	0.31
1293	19055	G	T	0.29
1295	18821	C	A	0.24
1300	19371	G	T	0.3
1302	18931	C	A	0.25
1315	19087	T	G	0.26
1316	19113	C	A	0.21
1334	16979	C	A	0.29
1341	15914	T	A	0.25
1345	13415	C	A	0.25
1347	12592	G	A	0.23
1352	11797	C	A	0.59
1368	11549	C	A	0.38
1371	11314	C	A	0.3
1396	13910	C	A	0.24
1547	19747	C	A	0.21
1548	19867	C	A	0.3
1579	22803	C	A	0.26
1581	22755	C	A	0.22
1587	22886	C	A	0.22
1592	22802	C	A	0.19
1593	22385	C	A	0.19
1623	21174	C	A	0.19
1625	21527	C	A	0.33
1626	21168	C	A	0.24
1631	21843	C	A	0.31
1643	21506	C	A	0.23
1654	21090	C	A	0.19
1665	20131	G	T	0.21
1678	22117	C	A	0.31
1706	25713	T	G	0.3
1713	25419	C	A	0.24
1717	25447	C	A	0.19
1728	25930	C	A	0.2
1733	26542	C	A	0.18
1739	27162	T	G	0.32
1744	26968	C	A	0.19
1759	27368	C	T	0.51
1761	27380	T	C	0.41
1803	27182	C	A	0.18
1840	26826	T	G	0.36
1842	27093	C	A	0.23
1843	27081	C	A	0.21
1849	27052	C	A	0.18
2021	26490	C	G	8.77
2134	25652	C	A	0.19
2159	25996	T	C	7.09
2164	26334	C	A	0.19
2167	25589	T	A	0.2
2213	23344	A	G	0.2
2218	22906	C	A	0.19
2447	22620	T	G	0.19
2525	24884	G	T	0.21
2551	26717	G	T	0.21
2567	28211	A	C	0.52
2574	27734	C	A	6.69
2586	24960	G	T	0.18
2641	23407	G	T	0.18
2681	21363	A	C	0.29
2734	17425	C	A	0.2
2746	18571	G	A	0.27
2754	19205	C	A	0.25
2772	19797	C	A	0.23
2794	20780	G	T	0.2
2796	20906	G	T	0.23
2798	20896	C	A	0.2
2812	21026	C	A	0.25
2842	23237	A	G	0.19
2944	23364	G	T	0.19
2961	26870	C	A	0.31
3082	34986	G	T	0.17
3095	34780	G	T	0.18
3097	36058	C	A	0.17
3194	39748	A	G	0.25
3208	38561	C	A	0.18
3231	37556	G	T	0.21
3248	34993	G	T	0.21
3254	34213	C	T	0.19
3272	33212	C	A	0.18
3273	32975	C	A	0.17
3280	33645	C	A	0.2
3311	29842	G	T	0.18
3323	30731	A	G	3.92
3328	30336	G	A	0.38
3371	26208	C	A	0.19
3396	24583	A	G	0.21
3439	22677	G	T	0.19
3454	21947	C	A	0.2
3516	21913	C	A	0.2
3573	22541	A	C	0.22
3596	22106	G	T	0.2
3597	21778	C	A	0.2
3603	21480	C	A	0.27
3611	20107	C	A	0.27
3617	19811	T	A	0.21
3756	21495	T	G	0.26
3829	21072	C	A	0.26
3894	20738	C	A	0.19
3895	21081	C	A	0.28
3902	20388	G	T	0.2
3909	20059	T	G	0.2
3963	21092	G	T	0.21
3965	21213	G	T	0.31
3976	21709	T	C	0.23
3980	22173	C	A	0.19
3981	22098	C	A	0.2
4061	22156	A	C	0.19
4109	21232	A	C	0.21
4147	21039	C	A	0.19
4153	20433	C	A	0.19
4204	18419	T	A	0.24
4279	16485	T	A	0.32
4298	16395	G	T	0.21
4358	23831	C	A	0.28
4420	28398	G	T	0.2
4504	29891	G	T	0.17
4519	29640	C	G	2.82
4520	30498	T	C	0.17
4621	36882	T	G	0.28
4654	38631	A	C	0.17
4674	37040	C	A	0.18
4756	27342	T	C	0.55
4771	23891	C	T	0.47
4792	24293	G	A	0.39
4985	22676	T	C	0.27
4990	21348	T	C	0.3
5001	22536	C	T	2.01
5161	22329	T	A	0.32
5162	23430	A	C	0.99
5206	31560	A	G	0.19
5240	35723	A	T	0.31
5267	32472	T	C	0.25
5342	30967	C	T	0.17
5386	27200	A	G	0.21
5437	19120	G	A	0.31
5440	19290	C	T	19.79
5471	17948	A	C	0.22
5552	14536	G	T	0.23
5605	14884	G	A	0.32
5640	15193	C	A	0.27
5828	19296	G	A	2.46
5899	20196	G	A	19.8
5903	20081	C	A	0.21
5904	20276	C	A	0.21
5908	20244	C	A	0.19
5915	20648	A	C	7.43
5925	21800	A	T	0.38
5936	22910	A	G	0.25
5972	22286	C	A	0.31
5973	22595	C	A	0.21
5980	22831	C	A	0.19
5998	22695	C	A	0.22
6009	23510	C	A	0.36
6013	23362	A	C	1.77
6026	23859	G	T	0.28
6029	23304	C	A	0.25
6039	22756	C	A	0.21
6048	23056	C	A	0.23
6050	22875	C	A	0.19
6054	23555	T	C	7.77
6061	24073	C	A	0.26
6079	24510	C	A	0.3
6087	24220	G	T	0.22
6095	24949	T	G	0.19
6102	24541	T	G	0.19
6104	24122	C	A	0.2
6108	25053	C	A	0.34
6110	24720	C	A	0.2
6112	25283	G	T	0.24
6117	25043	G	T	0.22
6124	25749	C	A	0.18
6134	25631	C	A	0.23
6144	26281	C	A	0.22
6183	23505	A	G	0.23
6369	23024	C	A	0.2
6375	23286	C	A	0.32
6376	23669	C	A	0.24
6392	25202	G	A	0.24
6410	27648	T	A	0.18
6420	27760	G	T	0.21
6421	27423	G	T	0.26
6443	28883	T	A	0.2
6453	28072	G	T	0.34
6458	26910	C	T	0.24
6464	28615	G	T	0.26
6493	27662	G	A	0.2
6544	27728	A	C	0.19
6551	27022	T	G	0.41
6560	25819	G	T	0.33
6561	25348	G	T	0.19
6591	19807	C	T	0.19
6621	19197	G	T	0.22
6655	18808	C	A	0.23
6733	21593	G	T	0.23
6738	22031	G	T	0.39
6740	22069	C	A	0.3
6750	22700	A	G	0.19
6754	22517	C	A	0.2
6768	23927	A	G	0.28
6772	23071	C	A	0.21
6790	23898	C	A	2.97
6816	25366	C	A	0.2
6817	25527	G	A	0.51
6823	25268	G	T	0.22
6826	24835	G	T	0.19
6836	24570	C	A	0.2
6847	24339	C	A	0.25
6848	24882	C	A	0.29
6849	24206	C	A	0.22
6859	24791	C	A	0.22
6898	24500	C	A	0.24
6918	25544	G	T	0.19
6919	25081	C	A	0.27
6942	24587	T	C	0.24
6950	23165	T	C	0.21
6954	22711	C	A	0.28
6966	21480	C	A	0.24
7009	22027	T	A	0.21
7048	21497	C	A	0.22
7053	21565	C	A	0.23
7054	21620	C	A	0.27
7074	23682	G	T	0.19
7092	23847	G	T	0.44
7097	24206	C	A	0.19
7100	25239	A	C	0.2
7114	25613	C	T	0.49
7151	24613	A	G	0.27
7153	24770	C	A	0.18
7198	26767	G	T	0.3
7211	26388	C	A	0.26
7212	26837	C	A	0.25
7232	25963	G	T	0.28
7250	26244	C	T	0.18
7251	26364	C	A	0.19
7292	25805	G	T	0.19
7298	23759	C	A	0.2
7308	22931	C	A	0.2
7316	24610	C	A	0.5
7318	24607	G	T	0.25
7323	24481	C	A	0.23
7336	26221	T	G	0.21
7343	25520	C	A	0.23
7352	24327	G	A	0.18
7362	24708	G	T	0.21
7365	25378	G	A	22.72
7370	25577	A	G	0.34
7374	24795	G	T	0.47
7376	23839	C	A	0.21
7388	24062	C	A	0.19
7393	24623	C	A	0.24
7397	24647	T	A	0.22
7404	24361	C	A	0.2
7446	23571	A	G	0.18
7453	23670	C	A	0.19
7463	21247	G	A	0.21
7464	21527	C	A	0.2
7509	23921	T	G	0.18
7528	22916	T	G	0.25
7529	22596	A	C	0.22
7530	22709	C	A	0.19
7553	22790	T	C	0.27
7555	22983	C	A	0.19
7710	22939	A	G	0.32
7761	17413	G	A	0.35
7777	16234	G	A	0.43
7785	15331	A	G	0.46
7864	11257	C	A	0.26
7919	11279	A	T	0.34
8053	11890	G	T	1.13
8068	11571	A	G	0.44
8113	12607	G	A	0.41
8141	12785	C	A	0.23
8282	13452	C	G	0.48
8318	13892	G	T	0.33
8320	13742	A	T	0.24
8355	13199	G	T	0.28
8368	12736	G	T	0.53
8372	12635	T	G	0.22
8418	11567	C	A	0.28
8453	10542	C	A	0.26
8457	10862	G	T	0.24
8567	9343	A	G	0.36
8688	9843	A	G	0.62
8769	10357	C	A	0.25
8787	10752	G	T	0.23
8798	10877	T	C	0.42
8862	10282	A	T	0.31
8877	9729	A	G	0.29
8884	9919	G	A	1.04
8897	10341	C	A	0.27
8930	11136	G	A	0.31
8945	11057	G	T	0.27
8951	10837	C	A	0.28
9030	13057	A	T	2.62
9057	13601	A	T	0.21
9082	13990	C	A	0.21
9092	14411	G	T	0.25
9098	14299	G	T	0.33
9107	14434	C	A	0.42
9119	14208	G	T	0.35
9231	14656	G	T	0.22
9261	14685	C	A	0.33
9291	15141	C	G	0.39
9329	15556	C	A	0.22
9360	15857	G	T	0.27
9448	16103	A	G	0.36
9498	19351	A	G	40.55
9510	20261	G	T	0.55
9528	23221	T	G	0.23
9555	24615	C	A	0.24
9560	24958	T	A	1.99
9584	26159	A	T	30.59
9590	26543	C	A	0.48
9632	34662	A	G	0.23
9649	38712	C	A	0.2
9650	38543	C	A	0.17
9729	38866	C	T	0.17
9794	37384	G	T	0.18
9816	39712	A	C	0.21
9819	39009	A	C	0.22
9827	39533	G	A	0.18
9828	39708	C	T	0.16
9853	38708	G	A	0.21
9854	39393	C	A	0.17
9871	35478	G	A	0.19
9877	37620	G	T	0.19
9932	39491	T	G	0.85
9942	39815	T	A	0.2
9947	39652	G	T	0.17
9952	39603	G	T	0.17
9953	39567	G	T	0.17
10038	39477	C	A	0.35
10057	39534	C	A	0.28
10063	38454	C	A	0.18
10086	38432	C	A	0.21
10091	36935	C	A	0.24
10093	37060	C	A	0.26
10100	37576	C	A	0.3
10102	37296	C	A	0.35
10116	39148	C	A	0.18
10118	39356	C	A	0.25
10124	39227	T	C	0.26
10126	39479	T	C	0.33
10131	39438	C	A	0.43
10144	39362	G	T	0.19
10148	38896	C	A	0.27
10161	37483	C	A	0.16
10164	35460	C	A	0.21
10173	39718	G	T	0.23
10185	38160	C	A	0.21
10202	39850	G	T	0.17
10312	39065	T	G	0.16
10315	39119	C	A	0.17
10316	39437	C	A	0.21
10350	36904	T	C	2.94
10382	38285	C	A	0.23
10383	38073	C	A	0.18
10384	37777	C	A	0.2
10405	39121	G	T	0.17
10406	38994	G	T	0.17
10414	39292	A	G	0.86
10420	37914	A	C	37.34
10496	37878	C	A	0.17
10578	37964	G	T	0.22
10640	37447	T	G	0.25
10721	38170	C	A	0.21
10722	39342	C	A	0.2
10755	39236	T	G	0.2
10764	37970	T	G	0.22
10768	38293	A	T	0.17
10775	38303	G	T	0.18
10784	38861	C	A	0.24
10798	38049	G	T	0.17
10800	36552	C	A	0.29
10801	37242	C	A	0.25
10806	37529	G	T	0.26
10833	39099	A	G	0.2
10844	38173	G	T	0.17
10850	39722	A	T	0.18
10884	36814	G	T	0.18
10936	36433	C	A	2.01
10951	38446	C	A	0.2
10968	37015	C	A	0.17
10971	36992	G	A	0.16
10979	37304	G	T	0.2
10982	37465	C	A	0.21
10992	37860	T	G	0.18
11009	38596	C	A	0.22
11015	38013	C	A	0.21
11019	35896	C	A	0.26
11026	35349	C	A	0.32
11027	35945	C	A	0.31
11028	35965	C	A	0.22
11057	39077	C	A	0.17
11072	38622	C	A	0.18
11129	38567	C	A	0.23
11160	39240	C	A	0.21
11172	39522	G	T	0.17
11175	39146	C	T	36.97
11217	37617	G	A	37.8
11318	38281	G	A	0.41
11412	38431	C	A	0.17
11461	39353	G	T	0.19
11462	38818	G	T	0.2
11468	38329	C	T	1.01
11470	39012	C	A	0.21
11533	38489	C	A	0.19
11534	39002	C	A	0.19
11542	39450	C	A	0.2
11613	38831	C	T	0.22
11623	38653	T	G	0.19
11649	39249	A	T	0.19
11670	37607	C	A	0.21
11672	37707	C	A	0.17
11679	37270	C	A	0.23
11680	37271	C	A	0.22
11702	36526	C	A	0.18
11706	37611	G	T	0.18
11716	35263	C	A	0.21
11737	36176	C	A	0.22
11746	36168	G	T	0.2
11751	34601	C	A	0.18
11764	31311	C	A	0.19
11778	30229	G	T	0.2

## Sheet: SNPs_L1
position	coverage	reference	variant	var_freq
53	11751	C	T	0.62
55	12196	G	A	0.52
103	24247	G	A	0.47
177	36395	T	C	1.45
238	38101	C	A	0.17
245	39453	C	A	0.17
246	39102	C	A	0.28
256	39956	T	A	0.18
257	39800	C	A	0.18
270	39060	C	A	0.21
297	39211	G	A	0.32
329	38512	C	A	0.17
336	38591	C	A	0.22
367	39339	A	C	0.2
369	38323	C	A	0.22
375	39684	A	G	0.8
382	39256	C	A	0.18
402	38944	G	T	0.6
441	38427	A	G	1.38
463	38886	T	G	0.19
467	38955	C	A	0.16
511	38968	C	A	0.2
527	37095	A	G	1.66
528	38342	G	A	0.3
531	38195	C	A	0.2
545	37280	C	A	0.2
550	37572	C	A	0.18
564	38768	C	A	0.21
573	39497	G	A	0.28
580	38519	C	A	0.18
581	37848	C	A	0.2
587	39126	T	G	0.18
589	39662	C	A	0.23
590	39589	C	A	0.21
595	38167	G	A	0.19
598	38128	C	A	0.18
657	39487	G	T	0.2
669	39247	C	A	0.2
670	39165	C	A	0.22
675	38281	G	T	0.2
696	37494	C	A	0.19
699	38385	G	A	0.46
709	37829	G	T	0.2
710	38279	G	T	0.2
723	38395	C	T	0.89
729	39141	C	A	0.21
748	39368	G	T	0.18
749	39198	C	A	0.22
798	38241	A	G	0.19
806	39204	G	T	0.21
817	37405	C	A	0.21
838	39156	G	T	0.28
840	39760	C	A	0.26
841	39707	C	A	0.23
850	38691	C	A	0.21
851	39387	T	C	0.21
857	37584	G	T	0.17
897	38622	G	A	3.49
956	37138	A	C	0.29
966	35828	G	A	0.19
973	37390	A	C	0.19
984	36816	G	A	0.21
1012	34318	C	A	5.36
1025	38320	A	C	0.39
1041	38303	T	C	0.17
1097	34139	C	A	0.18
1098	38168	A	C	0.21
1143	34773	T	A	0.21
1166	34173	C	A	0.2
1266	29888	C	A	0.27
1271	30145	C	A	0.27
1298	25963	T	A	0.19
1300	26108	G	T	0.26
1302	25053	C	A	0.28
1310	25605	C	A	0.2
1314	25589	G	A	0.21
1334	24125	C	A	0.29
1343	24229	C	T	1.73
1351	23733	A	C	0.21
1352	23989	C	A	0.35
1363	27290	T	C	0.55
1434	34096	C	A	0.17
1501	39729	C	T	0.28
1516	39880	C	A	0.18
1531	39485	G	A	1.95
1547	37760	C	A	0.29
1548	37791	C	A	0.29
1575	39706	C	A	0.27
1579	39886	C	A	0.27
1582	39102	A	T	1.26
1587	39724	C	A	0.27
1592	39212	C	A	0.26
1593	38499	C	A	0.23
1602	39771	A	C	0.16
1610	38027	C	A	0.17
1623	39191	C	A	0.21
1625	39784	C	A	0.4
1626	38785	C	A	0.29
1631	39104	C	A	0.29
1632	39596	C	A	0.28
1638	37441	C	A	0.21
1643	37935	C	A	0.23
1665	36566	G	T	0.21
1678	39512	C	A	0.27
1733	39356	C	T	0.19
1757	39234	A	G	0.17
1773	39382	C	T	1.69
1783	36183	T	G	0.2
1793	37668	G	A	1.02
1803	38359	C	A	0.23
1804	38043	C	A	0.17
1831	38632	C	A	0.17
1840	38682	T	G	0.43
1842	39035	C	A	0.27
1843	39222	C	A	0.2
1845	39448	A	C	0.17
1849	38962	C	A	0.17
1860	38148	C	A	0.17
1898	39203	A	C	78.47
1900	39474	G	A	17.51
1913	36771	A	G	0.99
1920	35982	C	T	0.17
2019	39302	A	C	65.65
2077	39076	T	C	78.75
2167	37066	T	A	0.18
2213	35103	A	G	0.18
2214	35733	G	A	0.17
2238	37921	T	C	0.2
2261	38992	G	A	0.17
2268	39721	A	T	0.44
2322	36938	C	T	1.17
2388	38968	C	A	18.56
2511	38449	C	A	0.16
2525	38818	G	T	0.16
2551	39141	G	T	0.2
2567	39619	A	C	0.62
2598	38194	T	A	0.19
2599	37512	C	T	0.85
2618	32340	T	G	0.19
2641	33865	G	T	0.17
2644	35688	T	G	0.27
2680	35859	C	A	0.37
2681	34673	A	C	0.23
2688	37006	G	T	0.24
2712	35775	T	A	0.2
2714	36408	T	G	0.64
2716	36565	C	A	0.34
2734	34829	C	A	0.23
2748	37240	T	G	0.2
2754	38179	C	A	0.17
2772	39314	C	A	0.23
2914	34761	G	T	0.22
2920	36235	G	T	0.18
2944	36937	G	T	0.23
2961	38813	C	A	0.38
2980	38504	C	T	1.81
2982	38299	C	A	0.21
3002	38698	A	G	0.29
3023	39448	T	G	0.42
3096	39019	C	A	0.16
3097	39120	C	A	0.17
3112	39793	T	G	0.26
3116	39538	T	C	0.21
3160	39241	A	G	0.86
3188	39225	C	A	0.16
3216	39661	C	A	0.18
3218	39607	C	A	0.18
3228	39126	T	G	0.19
3230	38429	G	T	0.19
3231	37725	G	T	0.23
3323	24363	A	G	5.01
3360	18444	G	A	0.23
3401	33292	T	G	0.21
3451	39640	A	G	4.74
3453	39161	T	C	0.24
3504	39878	A	G	0.8
3552	39932	C	T	1.54
3594	39926	C	A	0.27
3611	37212	C	A	0.5
3618	39652	C	A	0.23
3623	39360	A	G	0.2
3625	38269	T	A	0.22
3635	35724	G	T	0.22
3636	34606	G	T	0.33
3642	35639	C	A	0.4
3643	34280	G	T	0.2
3651	33828	G	T	0.18
3652	36277	G	T	0.18
3653	36147	T	A	0.33
3654	35752	C	A	0.21
3658	36505	G	T	0.24
3659	36588	G	T	0.24
3660	36050	G	T	0.18
3666	39707	T	G	0.25
3668	39521	A	C	0.2
3669	39663	T	C	0.45
3671	38756	C	A	0.18
3674	38754	A	C	0.17
3682	39665	T	C	4.09
3685	39570	A	G	2.66
3829	38492	C	A	0.23
3877	39044	G	T	0.29
3878	39012	C	A	0.19
3885	39283	C	A	0.24
3886	39427	C	A	0.23
3887	39550	C	T	0.27
3894	38575	C	A	0.19
3895	38596	C	A	0.28
3902	37031	G	T	0.19
3905	38203	C	A	0.18
3906	38926	A	T	5.86
3930	39111	C	A	0.17
3945	39734	T	G	0.17
4097	38362	G	T	0.21
4098	39375	T	C	0.74
4100	39719	C	A	0.18
4101	39629	C	A	0.17
4116	38454	G	T	0.19
4119	38611	C	A	12.81
4142	38971	C	A	0.16
4144	39567	G	T	0.19
4145	39276	C	A	0.17
4147	39357	C	A	0.24
4148	38846	C	A	0.21
4150	38397	A	C	0.17
4153	37005	C	A	0.23
4166	35373	T	A	0.39
4171	38156	A	G	0.21
4179	39817	T	G	0.17
4204	39838	T	A	0.17
4243	38753	C	A	0.17
4244	39370	C	A	0.22
4338	39129	G	T	0.16
4351	38751	G	A	3.43
4361	39238	A	T	0.22
4369	38446	G	A	0.35
4509	25765	A	T	0.64
4512	26835	C	A	0.2
4637	26737	A	G	1.48
4688	23400	T	C	4.25
4730	23312	C	A	54.18
4762	21082	G	A	0.21
4840	17601	G	A	0.3
4948	18105	A	C	0.23
4985	20805	T	C	0.22
4990	19269	T	C	0.32
5099	25657	G	A	0.19
5161	25619	T	A	0.18
5196	27853	C	T	42.78
5358	31179	C	T	4.77
5450	20932	A	G	3.98
5458	18521	C	T	26.61
5631	14617	T	C	4.17
5660	15038	T	C	1.97
5903	20093	C	A	0.21
5904	20361	C	A	0.29
5933	20718	T	G	0.2
5954	21265	C	A	0.21
5970	20843	G	T	0.19
5972	20718	C	A	0.24
5998	20798	C	A	0.27
6009	21577	C	A	0.32
6026	21830	G	T	0.23
6029	21281	C	A	0.26
6079	21678	C	A	0.24
6089	22459	C	A	0.19
6104	22422	C	A	0.21
6108	23415	C	A	0.22
6110	23087	C	A	0.23
6421	24860	G	T	0.2
6437	26177	A	T	0.23
6443	26609	T	A	0.18
6453	26059	G	T	0.24
6458	25084	C	A	0.18
6464	26656	G	T	0.26
6477	26272	G	T	0.48
6551	25710	T	G	0.43
6562	23608	G	A	0.22
6591	20970	C	T	0.19
6694	19965	G	A	6.97
6740	22677	C	A	0.22
6795	23523	C	A	0.19
6823	24441	G	T	0.19
6835	23727	C	A	0.19
6847	23456	C	A	0.22
6848	23899	C	A	0.23
6859	23102	C	A	0.19
6898	23127	C	A	0.23
6917	23148	G	T	0.25
7032	20900	A	G	7.41
7054	22490	C	A	0.25
7097	21968	C	A	0.21
7198	22906	G	T	0.23
7211	22915	C	A	0.24
7212	23276	C	A	0.26
7220	23297	C	A	0.19
7231	22934	C	A	0.18
7232	23122	G	T	0.28
7292	23819	G	T	0.21
7323	23246	C	A	0.19
7326	23705	T	A	14.33
7343	23184	C	A	0.25
7344	23450	C	A	0.23
7352	22690	G	A	0.23
7374	23338	G	A	0.22
7382	23627	G	T	0.18
7404	22082	C	A	0.19
7452	22620	C	A	0.2
7528	26803	T	G	0.2
7530	26439	C	A	0.19
7555	26007	C	A	0.18
7624	31105	C	T	19.59
7773	30309	C	T	0.66
7795	30797	C	A	0.22
7801	30713	C	A	0.17
7850	29785	C	A	0.18
7861	29768	G	T	0.19
7864	29005	C	A	0.19
7967	30010	G	A	0.17
7983	30885	T	G	0.22
7989	30122	C	A	0.18
7996	30278	C	A	0.25
8025	29954	C	A	0.2
8105	30353	G	T	0.22
8141	33942	C	A	0.18
8212	33174	G	T	0.18
8227	35395	G	T	0.17
8242	35896	G	T	0.17
8250	35176	G	T	0.27
8262	34895	G	T	0.23
8264	34256	C	T	0.2
8325	34731	C	T	0.17
8328	35638	C	A	0.19
8332	35799	G	T	0.18
8339	34098	C	A	0.18
8341	33526	C	A	0.17
8358	34850	G	T	0.17
8374	34260	T	G	0.18
8451	27807	C	A	0.21
8453	28007	C	A	0.17
8533	25567	C	A	5.83
8552	26527	C	A	0.28
8592	24861	C	A	0.19
8616	24339	C	A	0.21
8617	24769	C	A	0.2
8645	24808	G	T	0.23
8711	26031	C	A	0.25
8733	25943	G	T	0.22
8787	26481	G	T	0.19
8821	25534	T	A	0.18
8886	26123	G	T	0.18
8897	28709	C	A	0.29
8898	28533	C	A	0.19
8903	28004	C	A	0.2
8951	29189	C	A	0.24
8960	31403	C	A	0.19
8986	31441	C	A	0.23
8990	31969	G	T	0.24
9020	31175	C	A	0.26
9049	34386	T	C	0.18
9081	33360	G	T	0.18
9105	35932	C	A	0.19
9106	35820	C	A	0.2
9107	35894	C	A	0.46
9119	37362	G	A	0.29
9123	34858	T	A	0.17
9186	38142	A	C	0.18
9199	35467	C	A	0.19
9208	35685	A	G	0.17
9225	35568	C	A	0.21
9231	34734	G	T	0.22
9239	34362	G	T	0.2
9260	34955	C	A	0.17
9261	35486	C	A	0.24
9275	35118	C	A	0.21
9291	35884	C	A	0.16
9292	36409	C	A	0.18
9329	37448	C	A	0.22
9360	37322	G	T	0.17
9367	37651	G	T	0.2
9376	37848	A	C	0.17
9442	36009	G	T	0.16
9480	38118	C	A	0.19
9486	38105	G	A	14.24
9498	36482	A	G	0.21
9515	38410	C	A	0.16
9516	38620	C	A	0.2
9528	39561	T	G	0.24
9554	37381	C	A	0.21
9555	37793	C	A	0.25
9562	37102	C	A	0.19
9591	36014	G	A	14.4
9620	39534	C	A	0.21
9649	39395	C	A	0.16
9688	39087	T	G	0.17
9723	39600	T	C	0.58
9841	38457	C	A	0.16
9901	39654	T	C	2.39
9953	39618	G	T	0.22
9972	39616	A	G	4.04
9976	38744	A	C	0.19
9983	39026	C	T	0.25
9985	39002	C	A	0.17
9995	38417	C	A	0.18
10015	37988	A	C	0.54
10037	39344	T	A	0.19
10057	39489	C	A	0.28
10091	39050	C	A	0.19
10093	39171	C	A	0.16
10100	39607	C	A	0.22
10102	39655	C	A	0.22
10116	39485	C	A	0.17
10118	39805	C	A	0.19
10124	39438	T	C	0.2
10125	39686	C	A	0.16
10131	39528	C	A	0.29
10148	38563	C	A	0.25
10161	38434	C	A	0.21
10162	37820	A	C	0.17
10173	39890	G	T	0.18
10178	39751	T	C	0.22
10184	39488	A	C	0.22
10202	39879	G	T	0.2
10203	38984	G	T	0.17
10219	39854	T	G	0.21
10256	39676	C	A	0.17
10315	39306	C	A	0.17
10316	39404	C	A	0.27
10361	39849	A	G	0.54
10383	38018	C	A	0.19
10384	38079	C	A	0.2
10400	39529	C	A	19.63
10423	38912	C	A	0.17
10451	38820	C	A	0.17
10454	38626	A	G	0.32
10468	38916	C	A	0.16
10480	39673	C	A	0.18
10488	39143	C	A	0.17
10509	37921	G	T	0.19
10640	38957	T	G	0.34
10648	39147	A	C	2.43
10721	38774	C	A	0.17
10722	39515	C	A	0.18
10784	39431	C	A	0.23
10801	39098	C	A	0.23
10813	38696	G	T	0.17
10856	39663	A	C	0.18
10899	38282	C	A	0.2
10913	38302	C	A	0.17
10923	39555	A	G	2.32
10936	38189	C	T	0.17
10951	39773	C	A	0.2
10968	39750	C	A	0.19
10992	39193	T	G	0.2
11009	39911	C	A	0.24
11015	39475	C	A	0.19
11019	38653	C	A	0.17
11026	38450	C	A	0.29
11027	39065	C	A	0.26
11028	38641	C	A	0.2
11034	39083	C	A	0.16
11035	38823	A	C	0.61
11129	38644	C	A	0.23
11144	39461	C	A	0.17
11153	39928	A	G	0.47
11159	39422	C	A	0.2
11160	39731	C	A	0.19
11205	39178	C	A	0.21
11228	39750	A	C	0.21
11249	38932	C	A	0.17
11265	39252	T	G	1.24
11305	38961	G	T	0.17
11331	37389	G	T	0.17
11464	39608	A	G	0.28
11470	39399	C	A	0.21
11490	39628	A	C	2.03
11502	39045	C	A	0.18
11509	39097	C	A	0.16
11534	39349	C	A	0.24
11562	39047	C	A	0.17
11566	39106	C	A	0.17
11623	38905	T	G	0.24
11647	37353	C	A	0.17
11670	38397	C	A	0.2
11672	38599	C	A	0.18
11679	38286	C	A	0.29
11680	37990	C	A	0.18
11726	38850	T	C	0.75
11737	38852	C	A	0.21
11738	38670	C	A	0.2
11772	38408	T	C	0.43
11859	27914	C	T	0.29
11904	19911	T	C	0.9
11988	3898	A	G	6.11
11997	2751	C	A	1.31

## Sheet: SNPs_L2
position	coverage	reference	variant	var_freq
60	9166	C	A	0.25
74	12104	C	A	0.23
87	14467	C	A	0.23
88	15349	A	G	5.86
96	16548	C	T	1.98
109	19496	C	A	0.31
117	21480	T	C	1.46
118	22058	C	A	0.27
119	22357	C	A	0.23
122	22975	C	A	0.26
132	24003	T	A	0.25
133	24288	C	A	0.28
134	24573	C	A	0.26
135	24505	A	G	1.54
144	24761	C	A	0.18
145	24703	C	A	0.32
146	25148	C	A	0.29
147	25226	G	A	0.21
156	28011	C	A	0.34
159	28938	C	A	0.21
164	29453	A	C	0.19
167	30024	C	A	0.26
178	30624	C	A	0.5
179	31004	C	A	0.42
181	31856	C	A	0.26
189	32872	C	A	0.31
194	33692	C	A	0.18
208	36534	T	A	0.19
209	36605	C	A	0.3
214	37377	C	A	0.32
220	38294	G	T	0.23
221	36869	G	T	0.2
226	39299	G	T	0.16
227	39251	T	A	0.27
228	39492	C	A	0.27
231	39177	C	A	0.32
232	39375	C	A	0.43
235	38047	G	T	0.19
236	36345	G	T	0.33
237	36792	C	A	0.48
238	36942	C	A	0.42
240	39163	C	A	0.3
245	38825	C	A	0.53
246	38328	C	A	0.61
247	37915	G	T	0.27
256	39811	T	A	0.31
260	39486	T	A	0.17
267	37884	T	A	0.2
268	37682	G	T	0.27
270	37741	C	A	0.48
273	37865	C	A	0.37
276	36900	C	A	0.31
279	38292	C	A	0.3
286	39166	G	T	0.22
287	38587	G	A	0.22
289	38811	G	T	0.2
290	38537	C	A	0.25
292	39633	T	G	0.19
297	39202	G	T	0.18
298	39177	G	A	0.26
305	37750	G	T	0.22
314	39783	T	A	0.17
322	38990	G	T	0.2
326	39193	G	T	0.17
327	38087	G	T	0.29
329	39322	C	A	0.41
336	38486	C	A	0.4
337	38252	G	T	0.2
343	38902	A	C	0.19
344	38323	A	T	0.17
348	37653	C	A	0.36
349	37387	G	T	0.19
356	36221	C	A	0.24
359	35697	G	T	0.27
360	35573	G	T	0.33
361	35701	G	T	0.17
368	36630	T	A	0.29
370	36499	G	T	0.28
371	36347	G	T	0.24
374	36457	T	G	0.22
376	38316	T	G	0.28
378	38003	T	G	0.17
379	38180	G	T	0.23
380	38260	A	T	0.23
381	36859	C	A	0.42
382	38649	C	A	0.47
385	37996	G	T	0.17
388	37137	T	A	0.19
389	37176	C	A	0.42
390	37997	C	A	0.4
394	37175	A	C	0.24
398	36160	C	A	0.23
399	36207	C	A	0.49
400	35734	C	A	0.32
405	36694	C	A	0.18
406	35656	G	T	0.23
414	39093	T	G	0.22
415	38832	C	A	0.43
416	38715	C	A	0.39
418	38635	G	T	0.17
421	38062	G	T	0.37
422	37638	G	T	0.32
423	37142	A	T	0.17
428	36961	C	A	0.22
429	36750	G	T	0.29
430	36717	G	T	0.26
434	37516	C	A	0.24
436	39612	T	G	0.23
437	39154	C	A	0.32
438	38559	C	A	0.34
440	38663	G	T	0.21
441	37340	A	C	0.17
447	35497	C	A	0.27
455	37371	A	C	0.24
456	37725	C	A	0.38
462	38336	G	A	0.31
466	37334	C	A	0.44
467	38494	C	A	0.41
469	39256	T	G	0.26
472	39025	T	G	0.35
475	39417	C	A	0.3
478	38364	C	A	0.23
479	38952	T	A	0.21
481	39243	G	T	0.27
482	39122	G	T	0.17
483	38651	C	A	0.42
484	38870	T	A	0.19
487	39329	T	G	0.17
488	39542	A	C	0.17
489	39408	C	A	0.19
495	38237	G	A	0.21
496	37162	G	T	0.21
497	37688	G	T	0.18
498	37363	C	A	0.2
503	37751	C	A	0.28
505	38570	C	A	0.23
511	38757	C	A	0.48
512	39279	C	A	0.35
514	39476	G	T	0.24
518	38884	A	T	0.19
519	38862	C	A	0.3
528	36484	G	A	0.44
529	37242	C	A	0.19
531	37789	C	A	0.34
534	37808	G	T	0.2
539	36273	G	T	0.23
540	36753	G	T	0.25
541	38291	C	A	0.27
543	36463	G	T	11.69
545	37782	C	A	0.45
547	38397	A	C	0.2
549	37668	T	G	0.35
550	37697	C	A	0.51
553	38026	T	G	0.24
555	37787	C	A	0.34
558	38316	A	C	0.27
561	39472	G	T	0.26
563	39559	T	G	0.24
564	39611	C	T	1.38
567	39367	T	A	0.23
568	39332	G	T	0.24
573	38376	G	T	0.21
574	39212	T	A	0.39
577	39301	G	T	0.26
579	39110	A	C	0.2
580	37962	C	A	0.56
581	36901	C	A	0.66
582	37773	T	A	0.17
583	37970	C	A	0.31
584	38604	T	A	0.19
585	39078	T	A	0.17
586	39660	G	T	0.23
587	38965	T	G	0.33
588	39544	G	A	1.87
589	39118	C	A	0.64
590	39001	C	A	0.63
591	38972	A	T	0.17
592	38088	G	T	0.28
595	37772	G	T	0.26
598	38141	C	A	0.54
599	37287	G	T	0.23
606	39331	T	G	0.25
607	39317	T	G	0.25
608	39622	T	G	0.25
609	39207	T	C	1.31
612	37901	T	A	0.18
617	37299	G	T	0.22
618	36619	G	T	0.25
619	36953	G	T	0.36
625	37980	G	T	0.36
626	37829	A	T	0.24
627	38420	C	T	1.01
629	38551	G	T	0.25
631	38770	A	C	0.19
632	38695	A	C	0.27
633	38576	T	G	0.24
640	38132	A	T	0.19
649	36845	G	T	0.42
650	36247	C	A	0.22
653	36669	C	A	0.17
654	38012	A	T	0.17
655	37891	G	T	0.3
656	38474	T	A	0.29
657	37914	G	T	0.52
658	37505	G	T	0.49
659	38127	A	T	0.35
660	37442	C	A	0.45
661	39173	A	C	0.17
663	38387	G	T	0.2
665	38313	T	A	0.19
666	37981	C	A	0.47
667	38743	T	A	0.2
668	38801	T	A	0.2
669	38641	C	A	0.58
670	38722	C	A	0.59
671	38843	A	T	0.39
672	38321	C	A	0.39
675	39306	G	T	0.44
676	39251	T	A	0.25
677	38009	T	G	0.28
681	39080	A	C	0.22
682	39721	A	C	0.21
688	38339	G	T	0.38
689	39133	A	C	0.18
692	37904	G	T	0.22
694	36771	G	T	0.17
698	38058	C	A	0.28
700	37472	T	G	0.21
702	37556	C	A	0.21
704	37852	G	T	0.22
708	37521	C	A	0.29
709	37491	G	T	0.42
710	37167	G	T	0.55
715	38829	A	C	0.19
716	37773	T	G	0.19
718	38549	G	T	0.35
719	38839	T	A	0.23
720	38348	T	A	0.17
721	38517	T	A	0.23
722	38942	C	A	0.45
723	38898	C	A	0.54
724	38702	A	C	0.18
725	38569	G	T	0.3
728	39102	T	A	0.22
729	38957	C	A	0.54
730	39211	A	C	0.18
731	39243	A	C	0.21
733	38864	G	T	0.36
735	38857	T	G	0.29
737	39051	G	T	0.23
738	39090	T	A	0.3
739	38391	G	T	0.33
740	38530	C	A	0.38
742	37981	G	T	0.34
743	38058	C	A	0.36
744	37702	A	T	0.19
746	38712	T	G	0.24
747	38830	G	T	0.5
748	38868	G	T	0.52
749	38680	C	A	0.58
751	39126	A	C	0.34
752	38189	C	A	0.23
756	39623	T	G	0.2
757	39598	G	T	0.33
758	39003	G	T	0.46
760	36820	C	A	0.4
761	37938	A	T	0.31
762	37087	C	A	0.3
763	36333	C	A	0.4
765	39270	C	A	0.28
767	39502	G	A	0.18
768	39712	C	A	0.38
770	38044	A	T	0.17
771	37936	A	C	0.17
772	36778	A	T	0.23
776	37185	C	A	0.37
777	37548	C	A	0.56
778	37795	G	T	0.35
780	37342	A	G	0.36
783	38618	G	T	0.26
784	39593	T	G	0.34
785	39724	C	A	0.39
787	39828	A	C	0.25
788	39439	C	A	0.34
790	38193	G	T	0.22
791	39395	A	C	0.19
792	38927	A	T	0.17
793	38911	G	T	0.34
800	37519	C	A	0.32
801	37316	G	T	0.38
803	37138	C	A	0.28
806	38961	G	T	0.54
807	39070	G	T	0.41
808	38958	A	C	0.18
809	39646	T	G	0.27
810	39577	C	A	0.28
812	39768	T	G	0.19
817	36858	C	A	8.39
818	38674	G	T	0.22
823	38925	G	T	0.33
824	39072	T	A	0.25
825	39346	T	G	0.36
826	39362	G	T	0.24
827	39358	C	A	0.45
829	39499	G	T	0.27
832	39673	G	T	0.25
833	39632	A	C	0.18
834	39541	A	C	0.18
835	39732	A	C	0.17
840	39610	C	A	0.49
841	39624	C	A	0.5
846	39595	G	T	0.3
847	39482	A	C	0.16
849	37438	G	T	0.3
850	38224	C	A	0.53
852	39002	T	G	0.2
853	37472	C	A	0.39
854	37510	C	A	0.32
856	38763	G	T	0.35
857	37418	G	T	0.47
858	37705	C	A	0.23
859	38043	C	A	0.29
866	38318	T	G	0.18
869	37982	A	C	0.27
870	37601	C	A	0.32
873	36081	G	T	0.21
874	34366	G	T	0.27
875	34357	C	A	0.27
876	35387	C	A	0.38
882	38302	A	C	0.25
884	38596	A	C	0.24
888	37975	G	T	0.54
889	37444	C	A	0.42
890	37811	C	A	0.42
893	37944	A	C	0.26
895	38685	T	G	0.19
897	37639	G	T	0.22
898	36694	A	C	0.19
899	36721	T	A	0.18
900	37062	C	A	0.24
901	37272	G	T	0.36
903	36790	C	A	0.21
906	39233	T	G	0.2
908	37397	G	T	0.57
909	38898	A	C	0.19
912	37841	G	T	0.22
913	38491	T	A	0.26
914	38870	C	A	0.34
916	39107	T	G	0.24
917	38949	C	A	0.21
919	39223	A	C	0.19
921	37424	G	T	0.32
922	37569	T	A	0.23
923	37704	C	A	0.31
924	39112	T	A	0.19
925	39313	C	A	0.31
926	39095	C	A	0.32
927	39160	A	C	0.18
929	39031	A	C	0.2
930	38167	T	G	0.2
936	38082	C	A	0.22
937	37473	G	T	0.48
949	34848	G	T	0.27
951	35974	C	A	0.21
953	36378	T	A	0.24
954	36763	C	A	0.25
955	36018	C	A	0.33
960	34687	C	A	0.22
963	34842	G	T	0.45
964	34382	G	T	0.55
965	33395	G	T	0.38
969	33437	A	T	0.17
971	34634	T	G	0.3
972	34414	G	T	0.4
973	34476	A	C	0.33
976	33728	G	T	0.26
980	33275	T	A	0.17
981	32785	T	G	0.25
982	32915	C	A	0.18
984	32397	G	T	0.36
985	32580	C	A	0.36
986	32209	T	C	0.31
987	32245	C	A	0.35
989	31449	G	T	0.31
990	31693	A	T	0.21
991	29952	T	G	0.23
993	31786	C	A	0.24
995	32071	C	A	0.17
996	31945	C	A	0.36
998	31618	G	T	0.36
1000	30355	G	T	0.41
1004	32585	G	T	0.23
1008	29820	T	G	0.22
1010	31809	C	A	0.23
1011	31521	C	A	0.24
1012	29987	C	A	0.49
1013	31527	G	T	0.21
1018	30897	C	A	0.23
1022	30845	A	T	0.47
1024	31400	G	T	0.28
1025	31432	A	C	0.54
1026	31219	C	A	0.51
1028	31061	T	G	0.17
1030	31384	G	T	0.27
1031	31092	A	G	0.4
1035	31119	T	A	0.18
1037	31049	C	A	0.3
1039	29834	T	G	0.18
1041	31693	T	C	7.11
1046	32214	C	T	0.2
1047	32215	T	A	0.31
1049	32297	C	A	0.43
1051	31367	G	T	0.26
1054	32423	G	T	0.19
1058	31977	T	G	0.19
1063	34345	T	A	0.2
1064	32300	A	C	0.41
1072	37600	G	T	0.2
1076	38078	T	A	0.75
1078	37608	G	T	0.18
1081	32901	T	A	0.26
1082	36954	C	A	0.3
1083	34576	C	A	0.26
1085	34535	C	A	0.18
1095	39530	G	T	0.17
1096	38738	G	T	0.26
1097	33808	C	A	0.33
1098	37968	A	C	0.55
1112	38083	T	G	0.21
1125	37325	A	T	0.17
1130	36879	C	A	0.2
1132	37952	C	A	0.31
1136	39056	A	T	0.48
1142	34731	G	T	0.2
1143	32876	T	A	0.4
1147	37560	G	T	0.18
1155	33202	G	T	0.28
1165	30584	G	A	0.19
1166	32576	C	A	0.48
1171	36207	C	A	0.19
1179	37838	C	A	0.24
1191	39371	C	A	0.29
1200	38504	C	A	0.32
1201	37589	G	A	0.19
1208	38800	T	G	0.24
1213	39108	G	A	0.2
1215	37639	T	A	0.29
1220	38873	A	C	0.19
1223	35679	G	T	0.23
1229	33389	C	T	0.18
1232	31443	C	A	0.28
1233	32373	T	G	0.19
1234	34079	C	A	0.23
1235	35344	C	A	0.36
1236	35710	T	A	0.17
1237	35024	G	T	0.21
1241	35480	T	A	0.39
1242	35535	G	T	0.44
1244	35213	T	A	0.61
1245	35111	G	T	0.49
1246	34831	C	A	0.52
1253	32568	C	A	0.51
1254	32445	G	T	0.25
1261	30966	G	A	0.19
1262	31804	C	A	0.31
1265	32663	T	A	0.28
1266	32536	C	A	0.61
1267	31858	A	C	0.23
1269	31283	G	T	0.23
1272	32177	A	C	0.3
1275	31552	G	T	0.33
1276	31373	C	A	0.33
1279	30767	G	A	0.46
1280	29826	G	T	0.26
1281	28822	C	A	0.46
1282	29918	C	A	0.36
1286	29570	G	A	0.3
1288	30238	G	T	0.27
1290	28741	G	T	0.37
1294	28951	A	T	0.32
1295	28377	C	A	0.46
1298	29252	T	A	0.38
1299	29924	T	A	0.21
1300	29319	G	T	0.61
1301	29486	G	T	0.31
1302	29595	C	A	0.64
1303	31153	A	C	0.25
1309	31000	G	T	0.34
1310	30684	C	A	0.57
1312	31198	A	T	0.2
1314	30780	G	A	0.3
1316	30727	C	A	0.42
1318	30484	G	T	0.24
1319	30431	A	C	0.23
1321	30276	T	A	0.26
1322	30396	T	G	0.22
1324	30269	G	T	0.37
1327	30440	A	C	0.2
1330	29557	T	A	0.21
1331	29717	G	T	0.22
1333	29160	C	A	1.41
1334	29540	C	A	0.81
1335	29631	C	A	0.46
1338	29836	T	A	0.21
1341	28579	T	A	0.47
1342	26612	T	A	0.32
1343	26519	C	A	0.58
1344	26528	T	A	0.33
1345	26374	C	A	0.39
1347	25202	G	A	0.27
1349	24969	T	A	0.5
1350	24368	C	A	0.61
1352	24165	C	A	0.75
1353	24528	C	A	0.36
1356	25634	T	G	0.21
1359	25931	T	A	0.22
1360	26071	A	C	0.18
1361	25825	T	A	0.24
1363	25643	T	G	0.26
1366	25338	T	A	0.25
1367	25286	G	T	0.32
1368	25119	C	A	0.55
1371	25009	C	A	0.5
1373	25432	T	A	0.21
1375	26512	T	A	0.2
1391	32383	G	T	0.25
1393	32645	T	G	0.26
1395	32756	T	A	0.28
1396	32837	C	A	0.29
1398	32898	T	A	0.19
1399	33016	G	T	0.32
1400	33026	G	T	0.26
1402	32835	T	A	0.18
1405	33160	T	A	0.19
1406	33123	C	A	0.46
1410	33218	C	A	0.39
1413	34542	A	G	0.21
1418	34838	C	A	0.36
1419	34106	G	A	0.18
1420	34495	T	A	0.2
1421	34769	G	T	0.21
1423	34747	G	T	0.21
1424	35934	T	A	0.31
1427	36425	C	A	0.55
1428	36932	T	A	0.37
1429	37042	C	A	0.4
1432	36724	G	T	0.2
1433	37333	T	A	0.4
1434	37177	C	A	0.52
1435	37306	C	A	0.48
1440	36236	C	A	0.27
1442	36619	C	A	0.27
1443	35860	G	A	0.23
1444	36889	T	A	0.25
1445	36781	C	A	0.24
1447	37030	G	T	0.18
1448	38138	G	T	0.3
1449	39036	A	C	0.17
1450	38210	T	A	0.2
1454	37642	G	A	0.19
1455	37043	C	A	0.36
1456	37262	G	T	0.18
1461	38369	G	T	0.27
1463	39160	G	T	0.25
1465	38591	G	T	0.2
1467	39595	T	A	0.18
1469	39824	G	T	0.24
1470	39808	A	C	0.18
1471	39802	T	G	0.25
1472	39764	G	T	0.27
1474	39471	G	A	0.18
1476	37483	T	A	0.29
1477	38751	C	A	0.39
1478	38362	G	T	0.16
1481	37998	G	T	0.31
1484	38792	C	A	0.23
1487	37298	C	A	0.3
1488	37927	G	T	0.22
1491	37178	C	A	0.24
1495	39233	A	C	0.16
1498	38687	G	T	0.27
1500	38279	C	A	0.51
1501	38314	C	A	0.5
1503	38458	A	C	0.17
1504	38588	T	G	0.34
1505	38699	T	G	0.19
1507	38807	T	G	0.2
1508	38683	G	T	0.21
1511	38718	T	G	0.39
1513	38850	G	T	0.25
1514	38333	T	G	0.3
1516	38210	C	A	0.62
1518	38219	A	C	0.21
1520	38171	G	T	0.17
1522	37195	G	T	0.22
1523	36280	G	T	0.18
1525	36946	T	A	0.25
1529	36808	G	A	0.17
1531	35937	G	T	0.22
1532	35035	G	T	0.22
1537	36056	G	T	0.26
1538	35759	C	A	0.25
1542	38404	C	A	0.54
1543	38401	T	C	0.16
1547	35325	C	A	0.88
1548	35800	C	A	0.94
1549	37267	C	A	0.41
1551	37757	C	A	0.38
1553	39473	T	G	0.24
1556	39669	T	A	0.17
1557	39837	T	G	0.21
1558	39319	T	G	0.19
1559	39759	C	A	0.39
1561	39423	G	T	0.34
1562	39764	G	T	0.31
1563	38307	C	A	0.34
1565	38074	G	T	0.2
1566	37480	C	A	0.28
1568	38741	G	T	0.26
1570	39503	T	A	0.16
1571	39586	G	T	0.19
1573	39640	T	G	0.37
1574	39669	T	G	0.31
1575	39628	C	A	0.62
1576	39574	T	A	0.18
1577	39711	G	T	0.33
1578	39796	A	C	0.24
1580	39673	A	C	0.17
1583	37740	G	T	0.29
1586	38871	T	G	0.27
1588	39709	T	A	0.23
1589	39725	G	T	0.28
1591	39731	A	C	0.38
1592	38446	C	A	0.69
1593	37635	C	A	0.64
1595	37459	G	T	0.38
1596	38025	A	T	0.16
1600	39129	T	G	0.27
1601	38735	G	T	0.26
1604	37240	G	T	0.31
1605	37205	A	C	0.23
1606	34737	C	A	0.26
1609	35025	T	A	0.2
1610	33306	C	A	0.43
1613	33145	G	T	0.3
1614	32229	G	T	0.36
1615	32283	C	A	0.37
1618	32503	G	T	0.18
1620	33823	A	C	0.17
1621	33648	T	A	0.18
1622	33558	G	T	0.26
1623	33279	C	A	0.47
1624	33957	A	C	0.48
1625	33907	C	A	0.82
1626	33266	C	T	4.64
1628	33040	G	T	0.27
1629	33669	A	T	0.17
1631	34176	C	A	0.67
1632	34903	C	A	0.54
1634	34605	G	T	0.2
1637	33801	G	T	0.3
1638	33284	C	A	0.39
1639	35140	T	A	0.22
1640	33981	G	T	0.22
1642	33143	G	T	0.32
1643	32931	C	A	0.61
1646	33000	G	T	0.22
1647	33335	T	G	0.39
1648	33528	T	A	0.18
1649	33486	G	A	0.17
1652	33518	G	T	0.25
1653	33364	G	T	0.34
1654	32954	C	A	0.49
1656	37180	T	G	0.54
1658	37480	A	C	0.17
1659	37354	T	A	0.18
1660	37264	A	T	0.23
1663	35250	G	T	0.24
1664	34174	G	T	0.34
1665	32614	G	T	0.48
1666	32826	G	T	0.28
1673	36867	G	T	0.27
1674	37189	A	C	0.27
1675	38693	T	G	0.57
1676	38820	G	T	0.28
1677	38625	A	C	0.19
1678	38305	C	A	0.69
1681	39239	T	G	0.41
1682	39350	G	T	0.22
1683	38847	C	A	0.43
1684	38981	A	G	0.33
1685	38855	G	T	0.32
1686	39471	A	C	0.28
1690	39259	G	T	0.4
1691	39157	G	T	0.32
1694	38570	G	T	0.26
1697	39471	G	T	0.37
1700	38517	G	T	0.32
1701	38978	T	G	0.27
1702	39750	T	G	0.27
1703	39701	G	T	0.21
1706	39636	T	G	0.51
1707	39577	T	G	0.44
1708	39648	T	G	0.27
1709	37690	A	C	0.19
1713	38306	C	A	0.3
1714	38308	G	T	0.32
1715	38117	G	T	0.25
1717	37793	C	A	0.24
1719	38461	G	T	0.32
1720	38501	G	T	0.23
1721	39207	A	T	0.2
1726	38689	G	T	0.22
1727	38130	C	A	0.35
1728	37622	C	A	0.35
1730	39083	G	T	0.23
1732	39212	G	T	0.24
1733	38529	C	A	0.4
1735	38967	T	G	0.3
1736	39341	G	T	0.2
1738	39491	A	C	0.28
1739	39361	T	G	0.57
1744	38116	C	A	0.52
1745	38009	G	T	0.23
1748	37143	C	A	0.18
1750	39366	T	G	0.19
1751	39355	G	T	0.21
1752	38708	G	T	0.26
1756	38516	G	T	0.18
1757	38460	A	T	0.37
1758	37992	C	A	0.35
1764	37630	G	T	0.24
1766	37606	T	G	0.27
1775	36185	C	A	0.44
1776	36773	C	A	0.18
1781	36348	G	T	0.23
1783	33791	T	G	0.37
1790	36934	G	T	0.21
1791	36886	G	T	0.17
1795	36205	G	A	0.18
1798	37083	G	T	0.22
1803	36922	C	A	0.46
1804	37257	C	A	0.56
1805	38380	C	A	0.28
1809	38374	G	T	0.23
1810	38007	G	T	0.17
1818	35962	C	A	0.28
1822	37146	T	G	0.25
1824	38415	A	C	0.24
1826	37592	G	T	0.23
1831	35661	C	A	0.42
1833	35275	T	G	0.24
1835	35172	C	A	0.22
1840	36482	T	G	0.63
1841	36401	G	T	0.18
1842	36801	C	A	0.68
1843	36827	C	A	0.48
1844	37054	A	C	0.17
1845	37084	A	C	0.31
1847	36924	T	G	0.24
1848	37028	A	G	0.35
1849	36821	C	A	0.42
1850	36895	T	A	0.17
1851	37168	G	T	0.31
1852	36409	G	T	0.26
1855	36504	T	A	0.18
1856	36345	C	A	0.46
1857	35758	T	A	0.17
1858	36156	G	T	0.24
1859	36074	G	T	0.27
1860	35889	C	A	0.43
1862	35013	G	T	0.2
1864	34973	G	T	0.22
1865	35325	T	A	0.23
1866	35649	G	T	0.21
1867	35333	C	A	0.43
1868	35788	A	C	0.31
1869	35462	C	A	0.39
1871	35238	T	G	0.34
1872	35403	T	G	0.29
1874	35011	G	T	0.26
1875	35122	A	C	0.26
1877	34528	G	T	0.17
1881	33929	C	A	0.43
1882	33499	G	T	0.26
1886	28075	G	T	0.18
1890	28046	G	T	0.24
1891	28038	G	T	0.36
1892	28724	G	T	0.21
1893	26874	T	G	0.23
1894	27771	C	A	0.18
1896	29714	T	G	0.25
1897	29796	T	G	0.29
1898	29787	A	C	4.33
1899	29637	T	G	0.19
1900	29412	G	A	85.98
1904	27684	G	T	0.18
1909	26473	C	A	0.34
1910	26778	C	A	0.25
1918	30473	T	C	0.18
1919	31070	C	A	0.3
1920	31372	C	A	0.3
1921	30840	G	T	0.4
1922	31525	G	T	0.25
1923	31340	A	C	0.19
1924	31305	T	G	0.2
1926	31706	T	A	0.25
1928	32689	T	G	0.26
1933	32709	G	T	0.28
1934	32672	G	T	0.26
1935	32446	T	G	0.33
1938	31770	C	A	0.3
1940	32480	C	A	0.39
1941	32745	C	A	0.25
1943	32709	G	T	0.18
1944	33329	T	A	0.32
1946	33582	A	C	0.18
1947	34376	T	G	0.25
1948	34815	G	T	0.26
1953	36409	C	A	0.21
1959	35336	C	A	0.51
1960	36720	G	T	0.19
1962	36481	C	A	0.33
1963	36064	C	A	0.33
1964	36953	C	A	0.19
1968	38209	C	A	0.27
1970	38357	G	T	0.28
1971	38477	A	C	0.24
1972	38918	A	T	0.16
1973	38386	G	T	0.34
1974	38568	C	A	0.34
1976	38799	G	T	0.23
1977	39384	T	A	0.34
1979	39554	T	G	0.26
1980	39609	C	A	0.26
1982	39119	G	T	0.22
1987	38406	T	A	0.17
1989	38098	G	T	0.2
1990	37465	G	T	0.2
1992	37990	C	A	0.37
1994	39000	C	A	0.36
1995	38327	T	G	0.21
1996	38437	C	A	0.31
1997	39343	T	A	0.16
1998	39599	C	A	0.2
2000	39559	A	C	0.37
2001	39265	A	C	0.19
2002	39101	G	T	0.3
2004	38769	C	A	0.21
2005	39190	A	C	0.17
2007	39442	C	A	0.33
2008	39118	C	A	0.32
2011	39414	G	T	0.24
2012	39578	A	C	0.29
2013	38872	C	A	0.28
2014	39524	T	A	0.19
2015	39564	T	G	0.19
2016	39582	T	G	0.18
2021	38208	C	A	0.34
2022	38044	C	A	0.22
2026	38088	G	T	0.22
2028	39112	A	C	0.19
2030	38590	G	T	0.33
2031	38368	C	A	0.29
2034	37262	G	T	0.21
2035	37859	T	A	0.19
2036	37613	C	A	0.33
2039	37435	C	A	0.27
2041	36355	G	T	0.25
2042	36398	C	A	0.38
2043	36649	C	A	0.49
2045	36789	C	A	0.26
2047	37228	C	A	0.29
2049	37885	C	A	0.24
2054	37102	T	A	0.24
2055	36707	C	A	0.37
2056	37772	C	A	0.36
2058	37774	T	A	0.19
2059	37761	G	T	0.39
2060	36797	G	T	0.44
2063	36709	G	T	0.23
2064	36757	A	C	0.17
2066	36968	T	G	0.2
2068	37211	G	T	0.2
2070	38167	T	G	0.2
2071	38246	C	A	0.55
2072	38249	T	A	0.2
2073	38249	C	A	0.39
2074	38320	A	C	0.25
2075	38476	T	G	0.21
2076	38724	C	A	0.31
2079	38213	G	T	0.36
2081	38005	G	T	0.38
2082	37475	G	T	0.39
2084	36266	G	T	0.25
2087	38479	T	G	0.28
2088	38646	T	G	0.18
2092	39156	C	A	0.27
2098	38729	C	A	0.27
2099	37267	G	T	0.27
2100	36696	G	T	0.23
2101	36249	A	G	0.17
2108	36107	G	T	0.27
2109	35594	G	T	0.24
2111	37006	C	A	0.22
2117	39173	T	A	0.2
2118	38719	C	A	0.43
2120	38811	C	A	0.39
2122	39044	T	G	0.19
2126	38650	G	T	0.23
2128	35921	G	T	0.37
2130	33554	C	A	0.29
2131	34420	C	A	0.33
2134	34993	C	A	0.67
2135	35451	C	A	0.69
2137	36064	G	T	0.25
2140	36785	C	A	0.39
2141	35098	G	T	0.34
2146	32436	G	T	0.39
2148	33496	G	T	0.36
2149	32381	G	T	0.31
2155	33889	A	C	0.18
2157	31903	A	G	0.18
2159	33705	T	G	0.26
2161	33940	G	T	0.25
2163	33902	A	C	0.27
2164	34130	C	A	0.36
2167	32810	T	A	0.41
2170	32479	G	T	0.18
2171	33073	G	T	0.39
2172	31568	C	A	0.33
2173	32539	G	T	0.23
2175	31833	G	T	0.18
2176	30633	A	G	0.27
2179	30588	C	A	0.4
2180	31157	A	C	0.19
2183	30677	T	G	0.21
2185	30385	T	A	0.21
2187	29986	C	A	0.27
2188	30313	T	A	0.23
2189	30439	C	A	0.23
2192	30098	T	G	0.18
2197	28306	G	T	0.18
2202	29224	C	A	0.21
2213	29969	A	G	0.35
2218	30462	C	A	0.28
2222	29998	T	G	0.22
2224	29998	T	G	0.27
2225	30273	C	A	0.36
2227	30235	C	A	0.31
2231	30309	C	A	0.26
2235	30289	G	T	0.2
2237	30538	G	T	0.19
2238	30310	T	A	0.24
2241	28802	T	G	0.19
2242	29531	C	A	0.35
2243	30084	C	A	0.43
2244	29886	C	A	0.29
2248	30145	C	A	0.41
2249	30761	C	T	2.76
2253	32563	C	A	0.32
2255	32402	T	A	0.28
2256	32610	C	A	0.29
2258	33445	T	A	0.2
2259	33505	G	T	0.19
2261	32873	G	A	0.2
2262	33531	T	A	0.35
2263	33847	T	A	0.22
2264	33750	C	A	0.51
2265	33874	C	A	0.43
2267	34403	T	G	0.22
2271	34180	G	T	0.2
2272	34558	A	C	0.17
2274	33697	G	T	0.2
2279	33154	T	A	0.17
2280	34244	C	A	0.3
2281	33204	G	T	0.21
2282	33490	G	T	0.2
2289	34538	G	T	0.2
2290	34745	G	T	0.31
2291	34192	G	T	0.28
2292	34159	G	T	0.28
2297	34882	G	T	0.17
2306	34201	C	A	0.24
2314	32848	T	G	0.32
2317	32894	G	T	0.22
2318	31453	G	T	0.25
2319	31265	G	T	0.22
2323	30919	G	T	0.2
2330	29708	C	A	0.17
2331	30396	C	A	0.28
2332	30989	C	A	0.31
2337	30570	T	G	0.2
2341	30307	G	T	0.21
2343	29677	G	T	0.37
2344	28123	G	T	0.44
2346	28532	C	A	0.3
2348	29312	C	A	0.26
2351	30070	A	T	0.18
2352	29881	C	A	0.24
2354	30207	T	A	0.27
2355	30879	G	A	0.26
2356	31048	G	T	0.36
2358	31708	G	T	0.24
2365	30725	C	A	0.31
2366	30968	C	A	0.27
2377	34008	A	C	0.19
2378	35084	T	G	0.2
2380	35404	G	T	0.22
2381	35531	A	C	0.18
2382	35210	C	A	0.25
2384	35909	A	C	0.18
2386	35665	T	G	0.17
2387	35625	C	A	0.41
2388	35119	C	A	0.36
2392	35707	T	A	0.22
2393	34946	T	A	0.24
2395	35624	G	T	0.2
2396	34474	G	T	0.25
2399	33449	T	A	0.25
2403	34148	C	A	0.26
2404	34147	G	T	0.26
2409	34191	C	A	0.18
2411	35114	C	A	0.22
2418	34166	T	A	0.17
2419	34629	C	A	0.21
2420	34681	C	A	0.35
2421	35140	G	T	0.36
2425	35309	C	A	0.17
2427	36317	A	C	0.2
2429	36473	T	G	0.22
2430	36390	A	C	0.2
2432	35961	G	A	2.03
2433	37534	A	C	0.17
2434	37473	T	G	0.17
2437	37390	G	T	0.32
2439	37388	G	T	0.43
2440	37170	A	C	0.2
2441	37207	A	C	0.3
2443	37540	T	G	0.16
2444	37626	T	G	0.18
2445	37661	C	A	0.34
2446	37983	T	A	0.2
2447	38799	T	G	0.34
2448	38989	C	A	0.26
2450	39333	T	G	0.26
2453	39059	C	A	0.19
2455	38935	G	T	0.26
2456	39074	T	A	0.26
2457	38897	G	T	0.35
2460	39125	A	C	0.19
2464	37402	A	C	0.22
2465	38232	C	A	0.25
2466	37210	G	T	0.3
2471	38171	G	T	0.44
2472	39076	A	C	11.37
2473	39103	T	G	0.23
2474	39091	C	A	0.34
2480	34796	G	T	0.17
2482	34297	C	A	0.21
2483	35101	C	A	0.29
2487	37384	C	A	0.22
2489	38448	G	T	0.38
2490	38642	A	C	0.19
2492	38047	C	A	0.17
2496	39111	C	A	0.25
2498	39248	C	A	0.29
2500	38715	G	T	0.25
2504	37372	T	A	0.33
2505	37601	G	T	0.17
2506	37356	G	T	0.22
2511	36673	C	A	0.43
2517	37713	A	T	0.2
2518	38038	T	A	0.19
2519	37544	C	A	0.35
2520	37684	C	A	0.45
2521	37600	C	A	0.28
2523	37819	T	G	0.25
2525	38149	G	T	0.6
2526	38905	G	T	0.33
2527	37555	G	T	0.35
2528	37344	A	C	0.24
2530	38302	C	A	0.23
2531	38894	A	T	0.28
2532	39023	C	A	0.21
2533	39582	A	C	0.18
2534	39583	T	A	0.17
2535	39439	G	T	0.33
2540	37720	T	A	0.18
2541	38795	C	A	0.29
2542	38492	G	T	0.4
2547	38624	G	A	0.38
2548	37121	G	T	0.28
2549	38677	C	A	0.21
2551	38163	G	T	0.52
2558	34901	G	T	0.29
2560	34453	C	A	0.51
2561	37035	C	A	0.27
2564	39362	T	G	0.28
2567	39395	A	C	0.97
2572	37149	A	T	0.2
2578	38079	G	T	0.27
2586	32480	G	T	0.38
2587	34463	G	T	0.25
2591	35051	C	A	0.19
2593	37452	T	G	0.23
2595	37053	T	C	0.22
2596	36612	A	T	0.24
2597	36730	A	C	0.22
2598	36441	T	A	0.4
2600	35619	T	C	0.26
2601	35435	A	T	0.27
2605	33064	G	T	0.31
2606	30386	C	A	0.19
2615	31533	C	T	0.46
2616	31304	G	T	0.32
2618	29208	T	G	0.36
2623	32977	G	T	0.26
2624	31823	C	A	0.21
2626	31388	G	T	0.25
2627	29930	A	T	0.26
2630	32338	A	C	4.7
2633	32208	G	T	0.2
2634	30868	T	G	0.44
2637	31972	A	C	0.2
2639	31847	C	A	0.24
2641	28993	G	T	0.35
2643	28151	G	T	0.2
2644	29509	T	G	0.53
2650	27203	G	A	0.35
2654	27059	A	C	0.37
2657	29890	G	T	0.41
2659	29748	G	T	0.43
2660	29901	A	C	0.41
2663	28483	G	T	0.27
2664	26937	C	T	0.23
2666	26493	G	T	0.34
2669	26823	C	A	0.22
2673	27349	T	A	0.41
2674	27917	T	G	0.22
2678	28055	C	A	0.24
2681	27018	A	C	0.5
2684	26547	G	T	0.21
2688	27167	G	T	0.45
2689	26865	G	T	0.34
2690	27168	G	T	0.24
2691	26800	G	T	0.22
2697	24947	C	A	0.18
2698	24649	C	A	0.21
2702	25340	C	A	0.24
2705	25641	T	G	0.19
2706	26476	G	T	0.29
2707	26555	C	A	0.26
2709	27584	C	A	0.28
2711	27318	A	C	0.28
2712	27133	T	A	0.35
2713	26630	G	T	7.35
2714	26535	T	G	0.41
2716	26612	C	A	0.62
2717	26575	C	A	0.25
2719	25986	G	T	0.28
2721	24689	G	T	0.27
2722	24947	C	A	0.2
2723	24822	A	C	0.31
2724	24653	C	A	0.24
2726	25174	T	G	0.19
2727	25310	C	A	0.26
2729	24543	G	A	0.23
2730	24609	A	C	0.29
2732	24969	G	T	0.25
2733	25284	A	C	0.27
2734	24404	C	A	0.37
2735	25527	C	A	0.28
2739	24930	C	A	0.34
2740	24894	A	C	0.53
2741	25465	A	C	0.35
2742	25435	T	A	0.28
2743	25362	A	C	0.31
2744	25230	T	A	0.29
2746	25309	G	A	0.3
2748	26185	T	G	0.55
2749	26190	C	A	0.22
2750	25682	T	C	0.26
2752	26475	T	G	0.2
2754	26346	C	A	0.31
2755	26275	A	G	46.23
2757	26604	G	T	0.2
2763	27286	G	T	0.36
2765	26929	T	G	0.27
2767	26689	G	T	0.25
2769	27638	G	T	0.3
2770	28336	C	A	0.21
2772	28577	C	A	0.44
2774	31384	C	A	0.25
2778	31267	G	T	0.24
2780	31690	C	A	0.34
2781	32160	C	A	0.27
2784	31055	C	A	0.21
2787	32031	C	A	0.31
2794	33215	G	T	0.37
2795	33488	A	T	0.17
2796	33496	G	T	0.37
2797	33657	T	A	0.22
2798	33545	C	A	0.27
2800	33525	C	A	0.27
2802	32989	G	T	0.34
2803	33376	G	T	0.4
2804	33295	A	T	0.17
2806	32367	G	T	0.33
2807	31790	C	A	0.21
2810	32230	C	A	0.35
2812	33508	C	A	0.39
2813	33890	C	A	0.33
2816	33828	T	G	0.2
2817	33445	G	T	0.19
2818	34021	A	C	0.19
2819	32866	T	A	0.17
2820	33935	C	A	0.28
2821	34042	T	A	0.16
2822	33608	G	T	0.29
2824	33857	G	T	0.42
2825	33853	A	T	0.21
2827	33459	C	A	0.18
2832	35041	C	A	0.23
2833	35174	A	C	0.21
2840	36576	C	A	0.21
2841	36581	C	A	0.31
2849	36569	C	A	0.31
2851	36868	G	T	0.23
2856	36491	C	A	0.21
2858	36447	G	T	0.22
2859	36427	A	T	0.26
2860	36020	G	T	0.26
2861	35370	A	T	0.23
2862	34747	G	T	0.25
2865	34579	G	T	0.21
2866	34708	G	T	0.38
2867	34177	C	A	0.31
2868	34470	C	A	0.34
2878	34124	G	T	0.18
2879	32557	G	T	0.43
2880	35131	C	A	0.24
2881	35592	C	A	0.32
2884	35331	A	T	0.18
2887	34760	G	T	0.2
2889	35330	C	A	0.19
2890	34642	G	T	0.29
2896	34955	A	T	0.2
2898	33698	G	T	0.31
2899	33304	G	T	0.5
2903	33748	C	A	0.26
2905	34495	G	T	0.2
2906	34591	G	T	0.34
2908	32708	G	T	0.18
2912	32852	G	T	0.18
2913	30993	G	T	0.37
2914	31126	G	T	0.55
2916	33151	C	A	0.27
2917	32617	C	A	0.23
2919	34280	G	T	0.27
2920	33568	G	T	0.47
2921	33001	A	C	0.18
2924	33791	C	A	0.2
2926	33469	G	T	0.31
2930	32688	G	T	0.4
2931	33411	C	A	0.28
2932	32475	C	A	0.3
2937	32216	C	A	0.24
2939	32398	A	C	0.21
2940	32242	A	C	0.34
2942	32350	G	T	0.34
2944	34084	G	T	0.52
2945	34183	C	A	0.22
2948	34574	G	T	0.24
2949	34606	T	A	0.25
2950	34442	C	A	0.19
2953	35814	G	T	0.3
2957	38190	C	A	0.24
2958	37938	C	A	0.21
2960	37702	G	T	0.28
2961	37091	C	A	0.81
2966	38746	G	T	0.2
2970	37871	G	T	0.22
2971	38103	C	A	0.23
2972	38420	G	T	0.26
2984	36422	G	T	0.37
2989	36509	C	A	0.19
2993	36191	G	T	0.28
2995	35881	C	A	0.17
2997	36486	C	A	0.21
2999	37502	C	A	0.17
3000	35811	C	A	0.16
3005	37435	T	A	0.18
3007	37399	C	A	0.19
3009	34110	G	T	0.3
3010	34972	C	A	0.26
3015	36585	C	T	0.22
3016	36822	G	T	0.25
3018	37042	A	T	0.18
3022	37810	C	A	0.2
3024	36826	A	C	0.2
3029	36474	C	T	0.34
3030	36689	C	A	0.17
3032	35880	G	T	0.24
3034	35932	C	A	0.18
3036	37247	T	G	0.17
3037	37864	T	G	0.17
3043	37243	C	A	0.23
3044	38728	C	A	0.22
3045	38672	C	A	0.25
3053	37594	A	C	0.23
3054	37421	A	C	0.17
3055	36801	A	T	0.18
3063	38685	G	T	0.34
3065	36952	G	T	0.17
3068	37451	C	A	0.18
3082	38122	G	T	0.38
3083	37717	A	T	0.16
3086	38273	C	A	0.23
3093	37939	G	T	0.26
3094	38294	T	A	0.29
3096	37362	C	A	0.34
3097	38092	C	A	0.24
3102	39717	G	T	0.28
3105	39740	C	A	0.22
3109	39078	G	A	0.25
3124	38073	G	T	0.24
3125	37543	G	T	0.24
3126	37850	G	T	0.23
3134	39586	G	T	0.2
3135	39398	C	A	0.25
3138	39006	G	T	0.22
3141	38891	C	A	0.23
3142	38992	A	T	0.26
3144	39374	C	A	0.2
3145	39479	A	T	0.17
3155	39631	C	T	0.2
3161	38536	A	T	0.19
3169	38648	G	T	0.26
3170	38340	G	T	0.29
3173	39320	A	T	0.16
3174	39000	C	A	0.38
3176	39489	G	T	0.28
3185	38132	T	A	0.18
3187	36661	C	A	0.31
3188	37894	C	A	0.29
3190	38564	T	A	0.19
3191	38117	C	A	0.22
3192	38166	C	A	0.21
3195	38451	T	G	0.2
3198	38190	C	A	0.18
3199	38212	C	A	0.27
3201	38248	T	A	0.22
3202	38150	T	G	0.24
3206	36548	G	T	0.2
3209	36525	C	A	0.34
3210	36515	G	T	0.25
3215	37269	G	T	0.47
3216	37585	C	A	0.29
3218	37321	C	A	0.38
3220	35622	G	T	0.28
3222	36201	T	A	0.28
3223	36168	T	A	0.21
3224	35829	T	A	0.18
3230	33823	G	T	0.48
3231	32824	G	T	0.42
3232	32956	C	A	0.31
3237	32789	T	A	0.18
3238	32311	G	T	0.33
3239	32075	A	G	0.4
3240	31224	C	A	0.23
3242	30410	T	A	0.17
3247	29258	G	T	0.35
3248	28735	G	T	0.48
3249	27801	C	A	0.19
3250	28060	A	T	0.21
3253	27492	G	T	0.28
3254	27300	C	A	0.2
3255	27304	C	A	0.24
3258	27610	A	C	0.21
3260	27538	A	G	0.41
3262	27160	G	T	0.32
3264	26816	C	A	0.21
3267	26018	A	C	0.19
3270	25536	G	A	0.2
3271	23880	C	A	0.33
3272	24213	C	A	0.44
3273	23857	C	A	0.29
3274	24126	A	G	0.19
3275	23480	A	G	0.21
3276	22966	G	T	0.23
3278	23072	G	T	0.31
3280	23261	C	A	0.34
3281	23257	A	C	0.22
3282	22854	C	A	0.25
3284	22837	A	T	0.19
3285	22269	G	T	0.25
3286	21752	G	T	0.3
3292	21078	C	A	0.27
3295	20619	G	T	0.27
3298	19158	G	T	0.2
3309	18942	G	T	0.19
3311	19103	G	T	0.3
3312	19095	T	A	0.2
3313	18957	C	A	0.19
3316	17765	G	T	0.2
3320	17347	C	A	0.21
3326	17111	G	T	0.31
3327	16960	G	T	0.4
3328	16705	G	T	0.42
3330	16401	C	A	0.23
3338	16223	G	T	0.23
3346	15000	C	A	0.21
3347	14163	G	T	0.27
3372	10610	A	C	0.34
3376	9593	T	A	0.32
3383	8631	G	T	0.25
3397	7212	T	G	0.47
3411	10107	C	A	0.28
3419	12876	G	T	0.23
3425	20410	A	G	1.82
3439	21848	G	T	0.19
3440	21493	G	T	0.24
3446	23867	G	T	0.21
3447	24220	G	T	0.25
3448	24238	C	A	0.28
3451	24536	A	G	1.42
3454	24515	C	A	0.36
3455	25146	C	A	0.35
3457	25370	G	T	0.22
3458	25356	G	A	0.21
3463	25853	C	A	0.37
3464	26168	C	A	0.23
3466	26679	C	A	0.31
3467	26203	C	A	0.34
3469	27795	C	A	0.19
3481	31947	T	A	0.23
3485	32845	C	A	0.3
3488	34864	C	A	0.28
3491	34315	T	G	0.32
3494	35132	C	A	0.31
3500	38069	C	A	0.26
3503	39689	A	C	0.21
3505	39001	G	T	0.17
3506	38943	C	A	0.17
3509	38825	C	A	0.21
3510	38188	G	T	0.23
3515	39256	T	A	0.26
3516	39161	C	A	0.41
3517	39488	C	A	0.27
3519	39837	G	A	0.4
3521	39316	T	G	0.22
3526	39463	C	A	0.29
3527	39535	C	A	0.31
3529	39815	C	A	0.3
3530	39816	A	C	0.23
3531	38574	C	A	0.24
3532	39873	C	A	0.19
3533	39779	A	C	0.17
3538	39662	C	A	0.24
3540	39807	T	G	0.21
3546	39895	T	G	0.21
3550	39915	T	G	0.23
3551	39902	A	C	0.21
3553	39837	A	C	0.17
3554	39891	C	A	0.3
3557	37927	G	T	0.16
3559	38120	G	T	0.18
3563	39251	G	A	0.17
3564	39740	G	T	0.24
3571	39929	T	G	0.19
3573	39889	A	C	0.39
3577	39658	T	A	0.23
3583	39793	A	C	0.22
3586	37850	G	T	0.19
3593	39422	G	A	0.17
3596	39842	G	T	0.21
3599	38341	A	C	0.18
3600	39585	T	C	0.19
3601	39732	G	A	0.16
3605	39134	T	A	0.23
3616	39347	G	T	0.27
3620	39598	A	C	0.4
3629	37498	C	A	0.28
3633	34980	C	A	0.26
3635	36303	G	T	0.31
3636	35769	G	T	0.46
3643	36368	G	T	0.36
3648	36479	T	A	0.2
3651	34449	G	T	0.35
3652	35058	G	T	0.36
3654	35943	C	A	0.35
3655	35013	A	C	0.27
3656	35227	A	C	0.33
3658	35365	G	T	0.4
3659	33873	G	T	0.48
3660	32246	G	T	0.46
3664	37474	T	A	0.18
3665	37341	G	A	0.18
3667	38988	G	T	0.32
3668	39324	A	C	0.51
3669	39294	T	G	0.4
3670	38971	T	G	0.3
3671	38229	C	A	0.41
3675	38448	C	A	0.44
3676	38237	C	A	0.37
3677	39141	T	A	0.33
3678	38422	C	A	0.2
3680	39538	T	A	0.25
3682	39681	T	G	0.19
3683	38617	C	A	0.4
3684	39490	C	A	0.33
3685	39643	A	C	0.36
3686	39542	T	A	0.21
3687	39507	G	T	0.28
3688	38013	G	T	0.45
3689	39488	A	C	0.25
3690	39292	C	A	0.37
3691	39386	A	T	0.22
3694	38004	A	T	0.17
3695	38211	C	A	0.46
3696	37651	C	A	0.42
3697	37945	T	A	0.19
3698	38234	T	G	0.2
3699	37398	C	A	0.42
3701	38905	T	G	0.25
3702	38617	C	A	0.36
3704	39649	C	A	0.27
3706	39531	G	T	0.32
3708	38481	G	A	0.39
3709	37144	G	T	0.27
3711	36910	C	A	0.27
3712	37243	G	T	0.25
3713	37052	G	T	0.18
3714	37351	A	G	0.52
3716	36835	A	T	11.86
3717	37393	G	T	0.26
3718	38384	C	A	0.22
3720	39732	A	C	0.23
3725	38391	C	A	0.27
3726	38762	C	A	0.45
3727	38299	C	A	0.35
3730	39436	G	T	0.18
3731	39092	G	T	0.21
3735	38808	G	A	0.64
3736	38714	G	A	0.18
3738	37677	G	T	0.31
3739	37641	G	T	0.31
3740	37420	G	T	0.18
3745	38790	G	T	0.28
3746	36700	G	T	0.35
3747	37645	G	T	0.21
3748	39011	T	G	0.18
3756	39543	T	G	0.44
3757	39828	A	C	0.17
3758	39805	A	C	0.19
3759	39745	C	A	0.2
3762	39247	C	A	0.21
3764	39562	T	G	0.18
3767	39854	C	A	0.22
3769	39933	T	G	0.19
3776	39677	C	A	0.32
3779	39358	G	T	0.2
3786	38396	G	A	0.25
3788	37384	C	A	0.35
3789	37620	C	A	0.34
3794	39788	A	C	0.27
3796	39191	A	C	0.2
3797	39638	T	G	0.18
3804	39686	C	A	0.22
3811	36849	C	A	0.23
3817	36561	G	A	0.23
3828	38665	C	A	0.47
3830	37567	C	A	0.17
3832	39169	T	G	0.22
3834	39163	A	C	0.23
3835	38965	G	T	0.18
3836	39279	G	T	0.18
3838	37434	G	A	0.18
3839	38549	T	A	0.31
3840	37169	C	A	0.36
3841	38819	T	A	0.21
3843	37753	G	A	0.17
3846	39099	C	A	0.31
3847	37943	G	T	0.2
3849	38052	G	T	0.24
3852	38978	G	T	0.23
3853	38018	G	T	0.25
3854	37523	C	A	0.18
3858	39264	T	G	0.19
3859	39481	A	C	0.31
3861	39241	G	A	0.3
3862	38937	G	T	0.34
3864	37814	T	A	0.17
3865	36516	C	A	0.41
3867	38137	C	A	0.37
3869	38594	T	G	0.2
3871	38456	G	T	0.31
3872	37424	C	A	0.23
3873	37336	T	A	0.38
3874	37787	G	T	0.22
3877	38468	G	T	0.36
3878	38354	C	A	0.42
3879	37709	C	A	0.25
3881	37728	G	T	0.24
3884	37880	T	G	0.23
3885	38326	C	A	0.43
3886	39499	C	A	0.5
3887	39552	C	A	0.4
3892	38596	T	G	0.18
3893	37749	G	T	0.22
3894	37113	C	A	0.46
3895	38206	C	A	0.71
3896	37605	C	A	0.35
3901	36635	G	T	0.33
3904	37267	T	G	0.27
3905	38212	C	A	0.43
3906	38286	A	G	0.17
3907	39391	A	T	0.19
3908	38981	G	T	0.35
3909	38794	T	C	4.17
3910	38840	A	C	0.16
3911	37697	T	A	0.2
3912	37658	C	A	0.25
3913	37826	T	A	0.23
3914	38291	C	A	0.32
3916	38149	G	T	0.3
3917	38087	C	A	0.37
3918	37779	T	A	0.26
3919	37873	C	A	0.39
3920	39315	C	A	0.23
3923	39330	C	A	0.28
3925	38103	C	A	0.3
3927	38329	G	T	0.43
3929	36984	C	A	0.34
3930	38074	C	A	0.24
3932	38638	C	A	0.27
3934	38173	G	T	0.43
3935	39229	T	A	0.32
3937	38845	G	T	0.49
3938	39176	A	C	0.21
3939	39407	T	A	0.16
3940	39014	G	T	0.24
3942	39613	A	C	0.33
3944	39435	G	T	0.2
3945	38612	T	G	0.46
3946	38708	C	A	0.37
3948	38963	C	A	0.26
3949	39511	A	C	0.17
3950	39471	T	G	0.26
3951	39601	T	G	0.18
3952	39450	C	A	0.22
3955	37977	G	T	0.23
3957	37287	C	T	0.79
3958	38304	G	A	0.25
3961	37867	G	T	0.24
3963	38947	G	T	0.31
3964	38382	A	C	0.26
3965	39381	G	T	0.43
3966	38368	G	T	0.32
3968	38294	T	A	0.23
3969	39366	C	A	0.21
3971	39850	T	G	0.22
3973	39801	G	T	0.29
3974	39775	A	C	0.28
3975	39783	T	G	0.19
3976	39718	T	G	0.17
3980	38460	C	A	0.24
3981	38388	C	A	0.36
3982	38400	C	A	0.26
3984	38396	C	A	0.2
3986	39308	G	T	0.26
3987	39765	C	A	0.3
3988	39841	C	A	0.22
3991	38315	G	T	0.17
3992	38974	A	T	0.17
3993	39296	A	C	0.19
3995	39028	C	A	0.21
3996	39076	C	A	0.19
3998	39430	G	T	0.28
3999	39332	G	T	0.34
4001	39284	G	T	0.18
4002	39316	C	A	0.19
4005	39369	A	C	0.22
4006	39466	A	C	0.24
4007	39685	T	G	0.21
4008	39447	C	A	0.19
4013	37867	C	A	0.17
4014	36951	G	A	0.28
4020	39251	T	G	0.18
4021	38498	C	A	0.31
4022	39485	C	A	0.26
4023	39249	C	A	0.19
4028	39265	C	A	0.18
4030	39460	C	A	0.22
4033	38674	G	T	0.28
4034	39565	T	A	0.26
4036	38745	G	T	0.35
4037	39212	A	T	0.19
4038	39345	T	A	0.17
4039	39131	C	A	0.25
4041	39613	C	A	0.22
4043	39602	G	T	0.33
4044	39192	C	A	0.21
4047	39281	T	A	0.17
4048	38829	C	A	0.24
4051	38481	G	A	0.22
4052	39139	C	A	0.38
4053	39702	T	A	0.18
4054	39698	C	A	0.34
4055	39263	C	A	0.2
4061	38809	A	T	0.31
4063	37945	C	A	0.2
4066	36694	G	T	0.43
4067	35470	G	T	0.22
4072	35959	G	T	0.26
4073	35884	G	T	0.22
4075	36396	C	A	0.27
4078	39198	G	T	0.2
4079	39543	T	G	0.34
4080	39112	C	A	0.29
4084	39441	A	C	0.33
4085	39081	C	A	0.29
4086	39617	C	A	0.21
4087	39423	A	C	0.18
4088	39523	T	G	0.27
4090	39468	A	C	0.23
4092	39265	C	A	0.3
4093	39122	A	C	0.22
4094	39061	A	C	0.22
4096	39636	G	T	0.43
4097	37201	G	T	0.43
4100	39158	C	A	0.27
4101	39499	C	A	0.34
4102	38264	C	A	0.29
4105	37781	A	C	0.25
4106	39456	A	C	0.23
4108	39080	T	G	0.21
4110	38609	C	A	0.25
4111	39277	T	C	0.2
4112	39124	T	G	0.35
4114	39134	G	T	0.4
4116	38159	G	T	0.43
4117	38475	A	C	0.31
4118	39360	C	A	0.37
4119	38449	C	A	0.29
4121	36263	G	T	0.42
4125	39646	C	A	0.18
4126	39474	A	C	0.17
4128	39122	C	A	0.41
4130	37501	G	T	0.26
4131	36794	A	C	0.21
4132	36856	G	T	0.35
4133	36668	T	A	0.17
4134	37453	C	A	0.38
4135	38333	G	T	0.32
4136	38061	A	C	0.17
4138	38380	A	C	12.56
4141	38247	G	T	0.21
4142	38788	C	A	0.31
4143	37873	T	A	0.17
4144	38893	G	T	0.25
4145	38838	C	A	0.35
4147	38767	C	A	0.47
4148	38869	C	A	0.28
4151	38306	T	A	0.28
4152	36737	C	A	0.35
4153	38055	C	A	0.5
4155	39312	C	A	0.26
4157	39325	C	A	0.25
4159	39753	A	C	0.17
4160	39103	G	T	0.25
4161	39339	A	C	0.32
4165	36915	G	T	0.18
4166	37122	T	A	0.39
4167	39344	C	A	0.29
4168	38859	G	T	0.23
4174	39717	A	C	0.16
4176	39747	C	T	0.4
4178	39522	G	T	0.17
4179	39733	T	G	0.27
4181	38960	G	T	0.26
4184	39025	C	A	0.24
4187	38736	C	A	0.25
4188	39138	C	A	0.18
4190	39532	C	A	0.18
4194	39295	A	C	0.17
4196	39415	G	T	0.31
4197	39314	G	T	0.4
4198	38369	G	T	0.32
4204	39717	T	A	0.34
4212	38478	C	A	0.17
4215	38166	G	T	0.25
4216	38578	G	T	0.21
4217	38535	C	A	0.26
4226	38926	A	C	0.16
4228	38635	G	T	0.18
4230	37838	C	A	0.2
4238	39699	T	G	0.2
4239	39541	T	G	0.26
4241	38875	G	T	0.27
4243	37784	C	A	0.37
4244	39158	C	A	0.49
4245	38662	C	A	0.2
4250	39361	G	T	0.22
4252	38687	G	T	0.18
4255	39279	C	A	0.27
4257	39242	G	T	0.19
4259	39523	G	T	0.3
4262	37823	C	A	0.26
4263	38165	C	A	0.24
4266	39529	T	G	0.29
4267	39726	T	G	0.21
4268	39663	C	A	0.27
4271	39656	G	T	0.29
4272	39157	A	C	0.17
4276	39736	A	C	0.18
4282	39124	C	A	0.32
4283	39233	C	A	0.33
4284	39313	T	C	0.22
4285	39248	T	G	0.26
4286	39204	T	G	0.19
4287	39853	A	G	0.25
4288	39791	T	G	0.19
4289	39499	A	C	0.22
4290	39182	C	A	0.21
4291	38529	A	C	0.18
4293	38364	G	T	0.24
4294	39020	A	C	0.19
4295	38444	T	G	0.33
4296	38359	T	G	0.22
4297	38415	G	T	0.34
4298	37675	G	T	0.41
4299	38474	A	T	0.28
4300	37827	C	A	0.22
4301	38166	A	T	0.2
4304	38276	G	T	0.42
4309	38695	T	A	0.23
4310	38596	T	A	0.17
4311	38372	G	T	0.38
4312	36127	G	T	0.25
4315	36480	T	G	0.31
4317	36036	C	A	0.28
4318	36742	G	T	0.42
4323	37784	T	G	0.2
4324	37401	C	A	0.19
4325	37403	A	C	0.27
4326	37506	T	C	0.91
4331	38293	G	T	0.27
4332	37210	C	A	0.2
4334	37437	C	A	0.25
4335	37341	A	T	0.18
4336	37309	A	C	0.31
4338	36841	G	T	0.44
4339	35666	G	T	0.52
4340	34801	C	A	0.27
4342	35654	C	A	0.24
4344	34679	G	T	0.22
4345	35243	G	T	0.39
4350	33522	C	A	0.2
4351	34004	G	T	0.24
4353	33735	A	T	0.31
4354	33762	C	A	0.18
4357	34107	C	A	0.33
4358	33932	C	A	0.34
4360	34650	C	A	0.22
4366	34499	C	A	0.2
4367	33743	A	C	0.43
4369	33612	G	T	0.18
4371	32373	C	T	0.46
4372	32445	G	T	0.25
4379	32484	C	A	0.24
4380	33022	G	T	0.23
4386	33615	T	G	0.17
4387	33697	C	A	0.28
4388	33547	C	A	0.25
4390	33678	G	T	0.21
4391	33479	A	T	0.18
4393	33448	G	T	0.18
4394	33220	A	C	0.27
4396	32996	G	T	0.23
4398	33158	G	T	0.19
4399	2871	A	C	0.59
4412	30517	G	T	0.19
4413	2997	T	C	0.43
4415	31277	A	C	0.22
4420	31053	G	T	0.28
4421	30740	G	T	0.31
4422	29975	G	T	0.3
4427	29230	C	A	0.19
4430	29908	A	C	0.43
4435	29226	C	A	0.2
4441	29348	G	T	0.22
4444	29090	C	T	0.27
4447	29762	G	T	0.25
4450	29553	G	T	0.29
4451	29530	A	T	0.29
4464	28288	T	G	0.22
4467	28005	T	G	0.27
4469	28302	G	T	0.21
4470	27766	G	T	0.2
4475	27079	G	T	0.24
4478	27338	C	A	0.24
4483	26701	G	T	0.18
4484	26527	C	A	0.26
4485	26232	C	A	0.21
4498	22654	A	T	0.25
4504	21683	G	T	0.41
4505	21871	G	T	0.27
4506	20917	G	T	0.29
4508	20533	T	C	3.67
4509	20452	A	G	0.19
4510	20943	A	T	0.28
4517	19478	G	T	0.2
4520	3220	T	C	2.55
4534	20945	C	T	0.21
4535	20585	G	T	0.2
4540	21674	G	T	0.21
4566	23892	G	T	0.2
4571	23154	C	A	0.22
4612	2883	C	A	0.45
4616	25165	G	A	0.25
4621	3192	T	A	0.47
4635	26022	C	A	0.19
4636	3313	T	C	1.18
4640	3235	T	A	0.43
4654	26536	A	C	0.22
4671	25150	G	T	3.97
4674	25277	C	A	0.43
4694	18576	C	A	0.22
4756	1516	T	G	0.73
4808	1624	A	G	0.68
4808	7610	A	C	0.28
4846	1456	A	G	0.69
4871	6598	T	G	0.32
4874	6558	T	G	0.29
4879	6124	A	C	0.44
4882	5950	A	C	0.37
4916	5795	T	G	0.29
4921	5642	A	C	0.78
4929	941	C	T	1.17
4942	6703	T	G	0.39
4948	7283	A	C	0.37
4976	7977	A	C	0.28
4979	1353	A	C	0.74
4985	8631	T	C	0.37
4990	8113	T	C	0.47
5023	1469	A	G	1.16
5033	1757	T	G	0.68
5036	1617	A	C	0.87
5048	1761	A	C	0.68
5050	1774	T	G	1.3
5051	1757	A	G	0.97
5052	10251	C	A	0.25
5066	1565	A	G	0.77
5069	1482	T	G	1.08
5075	9959	T	G	0.25
5090	1429	T	G	3.29
5093	1409	T	G	1.14
5105	1396	A	G	1.29
5108	1332	T	G	1.43
5120	1355	A	C	1.03
5123	1294	T	C	1
5144	1180	T	G	1.69
5156	1106	T	G	1.81
5160	1120	G	T	1.07
5161	8825	T	A	0.58
5162	985	A	C	1.32
5163	1020	C	A	1.27
5165	1021	A	C	2.06
5169	877	C	A	1.25
5180	878	A	C	1.14
5182	952	G	T	2.1
5188	9757	A	C	0.28
5189	990	T	C	1.62
5190	9368	C	A	0.48
5192	847	T	G	1.42
5196	8046	C	A	0.4
5197	1040	G	A	0.96
5198	8589	A	C	0.26
5199	974	C	A	3.29
5201	948	A	G	2.32
5203	1004	C	A	4.68
5204	1132	A	G	0.97
5205	1118	G	A	1.79
5210	927	A	C	1.83
5211	981	C	G	1.12
5213	1059	G	C	1.7
5216	1022	T	C	1.47
5217	1075	C	A	2.88
5219	1074	A	G	5.59
5222	1091	T	G	4.22
5223	1092	G	A	3.21
5224	10118	A	C	0.29
5225	1038	A	C	5.78
5227	1107	T	G	0.99
5228	1084	T	C	6.27
5229	1115	C	A	3.23
5231	1107	A	G	0.99
[truncated: 2,923 more rows]

## Sheet: SNPs_L3
position	coverage	reference	variant	var_freq
156	24218	C	T	4.88
161	25036	G	A	0.19
210	30394	A	G	0.51
225	32508	T	C	0.19
245	35489	C	A	0.25
246	35712	C	A	0.24
247	36294	G	T	0.18
261	39547	C	A	0.21
265	39533	C	A	0.16
270	38559	C	A	0.22
279	39119	C	A	0.17
329	39728	C	A	0.17
382	38431	C	A	0.16
405	35831	C	T	0.17
415	37051	C	A	0.17
480	28426	T	C	0.34
511	28859	C	A	0.17
527	27799	A	G	0.36
528	28606	G	A	0.37
545	25620	C	A	0.18
571	24887	C	A	0.19
580	23965	C	A	0.18
581	23826	C	A	0.21
587	24502	T	G	0.2
589	24810	C	A	0.32
590	24776	C	A	0.2
598	24131	C	A	0.22
609	24139	T	C	0.32
669	20745	C	A	0.22
670	20703	C	A	0.23
684	20255	A	G	0.21
709	19017	G	T	0.3
710	18940	G	T	0.22
722	18416	C	A	0.24
747	16097	G	T	0.23
749	15910	C	A	0.29
757	15801	G	T	0.22
777	15190	C	A	0.24
806	16129	G	T	0.27
817	15761	C	A	0.23
840	16352	C	A	0.23
841	16343	C	A	0.24
850	15853	C	A	0.25
907	14778	G	T	0.23
936	14211	C	A	0.3
937	13816	G	T	0.22
963	11752	G	T	0.22
964	11537	G	T	0.23
1004	10006	G	A	0.31
1022	9329	A	T	0.31
1025	9459	A	C	0.43
1064	8230	A	C	0.5
1098	10006	A	C	0.33
1212	11754	A	G	0.28
1257	9671	A	G	0.29
1266	9547	C	A	0.27
1267	9083	A	G	0.25
1281	8253	C	T	0.47
1300	7854	G	T	0.31
1302	7744	C	A	0.27
1316	7788	C	A	0.27
1333	7050	C	A	0.71
1334	7026	C	A	0.38
1349	5373	T	A	0.41
1351	5338	A	C	0.41
1352	5118	C	A	0.35
1369	4982	T	C	2.05
1434	6883	C	A	0.29
1483	7713	A	G	0.31
1517	7674	C	A	0.29
1530	7497	T	A	0.36
1547	7540	C	A	0.28
1548	7525	C	A	0.36
1568	8297	G	A	0.36
1581	8408	C	A	0.3
1592	8422	C	A	0.31
1593	8282	C	A	0.31
1625	7604	C	A	0.28
1631	7687	C	A	0.34
1673	7304	G	T	0.41
1675	7637	T	G	0.26
1678	7594	C	A	0.55
1683	7686	C	A	0.26
1706	9012	T	G	0.3
1711	8688	T	C	0.67
1713	8936	C	A	0.35
1804	9989	C	A	0.24
1843	9864	C	T	0.56
1892	9245	G	A	1.77
1900	9471	G	T	2.68
1911	8784	A	G	0.54
1981	8605	A	C	0.85
2048	8769	A	T	0.3
2051	8764	A	G	0.26
2083	8316	A	G	0.44
2125	8425	A	G	1.35
2214	7026	G	A	0.33
2266	6779	T	A	1.21
2331	5999	C	T	0.32
2352	5626	C	T	0.39
2432	7483	G	A	0.72
2435	7765	A	G	0.61
2455	8250	G	T	0.41
2615	9872	C	T	0.23
2639	9502	C	T	49.31
2652	8123	T	A	0.36
2656	9009	T	C	0.28
2681	8773	A	C	0.27
2713	8445	G	T	0.3
2715	8506	A	G	0.33
2732	7902	G	A	0.44
2764	8410	G	A	0.4
2842	9888	A	G	0.46
2843	9884	A	G	0.24
2926	10083	G	A	0.4
2952	12589	A	G	0.48
2961	15305	C	A	0.58
2992	18218	A	T	0.26
3009	20853	G	A	0.19
3010	21293	C	T	0.29
3047	28349	A	C	0.2
3096	31395	C	A	0.18
3102	33017	G	A	0.32
3108	33441	A	G	0.21
3111	33156	T	C	0.46
3112	33770	T	C	0.28
3129	37225	G	T	0.24
3135	37854	C	A	0.17
3174	39450	C	A	0.17
3194	39799	A	G	0.23
3209	39025	C	A	0.17
3215	39644	G	A	0.22
3248	33377	G	T	0.18
3300	25952	C	T	0.18
3323	26477	A	G	2.9
3328	26156	G	A	0.26
3407	10513	A	T	0.51
3435	15940	A	C	0.22
3454	15779	C	T	0.23
3458	16059	G	C	0.26
3474	17755	T	A	0.22
3479	18478	G	T	0.24
3518	24782	A	G	0.27
3527	25746	C	A	0.18
3557	30394	G	T	0.23
3566	31744	T	A	0.29
3573	33780	A	C	0.17
3597	35651	C	A	0.17
3603	36372	C	A	0.17
3610	36078	C	A	0.4
3611	35479	C	A	0.36
3612	35442	C	A	0.28
3617	36961	T	A	0.24
3619	37361	C	A	0.24
3620	37408	A	C	0.2
3624	37434	C	A	0.21
3636	37944	G	T	0.22
3640	38977	T	C	0.19
3642	39029	C	A	0.24
3654	38317	C	A	0.41
3659	37666	G	T	0.23
3668	39163	A	C	0.21
3688	39184	G	T	0.16
3711	38185	C	T	0.24
3715	37890	G	A	0.34
3716	37505	A	G	0.22
3722	38629	C	T	0.2
3726	39219	C	T	0.3
3732	39157	A	C	0.18
3735	37536	G	C	0.18
3756	38865	T	G	0.23
3762	38934	C	A	0.17
3776	39214	C	A	0.17
3789	37483	C	A	0.17
3795	38890	A	C	0.18
3828	38540	C	A	0.19
3829	38335	C	A	0.27
3838	38328	G	A	0.17
3849	38471	G	T	0.21
3855	37549	T	C	0.56
3862	38538	G	T	0.17
3885	37402	C	A	0.21
3886	38237	C	A	0.25
3894	36945	C	A	0.21
3895	37629	C	A	0.28
3902	36366	G	T	0.22
3904	35710	T	A	0.27
3905	36442	C	T	0.6
3909	36658	T	G	0.17
3921	36909	A	G	1.5
3929	36950	C	A	0.17
3936	37722	G	T	0.25
3937	37991	G	T	0.16
3945	39148	T	G	0.26
3946	39218	C	A	0.17
3952	39658	C	T	0.2
3963	39170	G	T	0.17
3965	39109	G	T	0.21
3967	38928	A	G	0.27
3972	39857	G	T	0.19
3973	39668	G	T	0.16
3981	38998	C	T	0.69
3993	38887	A	C	0.25
4021	37773	C	A	0.17
4034	38777	T	A	0.2
4035	38743	G	T	0.35
4039	38338	C	A	0.2
4041	39312	C	A	0.32
4043	39499	G	T	0.16
4052	38901	C	A	0.19
4054	39452	C	A	0.17
4061	38082	A	T	0.19
4066	37769	G	T	0.2
4072	36703	G	T	0.19
4079	38371	T	G	0.17
4084	38508	A	C	0.19
4096	38064	G	T	0.19
4097	37081	G	T	0.18
4112	37415	T	G	0.18
4118	37302	C	A	0.17
4124	38191	A	G	0.18
4134	36640	C	A	0.17
4147	36861	C	A	0.19
4152	35318	C	A	0.17
4153	35684	C	G	0.28
4158	36708	A	G	0.24
4160	36342	G	T	0.17
4162	35432	A	T	0.31
4170	34411	A	G	0.39
4197	33915	G	T	0.18
4198	33099	G	T	0.17
4201	33405	C	T	0.43
4204	34107	T	A	0.21
4205	33674	G	A	0.18
4206	33400	G	T	0.18
4211	32699	A	C	0.33
4243	32289	C	A	0.19
4244	33107	C	A	0.24
4256	32139	T	C	0.19
4259	31478	G	T	0.23
4260	30948	G	T	0.18
4268	32546	C	T	0.36
4270	32078	G	T	0.18
4271	32585	G	T	0.22
4275	32161	T	C	0.29
4279	31183	T	A	0.3
4282	31410	C	A	0.2
4283	31464	C	A	0.19
4286	31043	T	G	0.19
4289	31203	A	C	0.2
4293	29777	G	T	0.18
4298	29645	G	T	0.23
4299	29957	A	T	0.26
4311	29565	G	T	0.24
4318	28490	G	T	0.2
4326	28741	T	C	0.18
4339	27110	G	T	0.19
4341	26937	T	C	0.32
4346	2152	T	G	1.25
4353	25613	A	T	0.18
4377	23430	T	C	0.32
4397	22564	A	C	0.35
4399	5836	A	C	0.98
4413	6075	T	C	0.49
4415	6424	A	C	0.31
4417	19573	A	C	0.29
4430	6740	A	C	1.53
4431	6738	A	C	0.49
4440	16057	C	T	0.27
4444	7672	C	T	0.26
4450	14639	G	T	0.23
4451	8186	A	T	0.51
4452	8185	A	T	0.55
4462	12424	A	G	0.39
4464	7597	T	G	0.43
4465	7583	A	C	0.33
4474	10510	A	G	0.42
4479	10391	T	A	0.42
4495	7051	T	G	0.3
4497	5943	T	G	0.32
4504	3549	G	A	0.51
4507	6802	T	A	0.28
4531	6436	C	T	0.47
4541	6928	G	T	0.27
4554	7603	C	T	0.93
4621	8164	T	A	0.61
4640	8482	T	C	0.32
4650	7628	A	G	0.3
4658	6915	A	C	0.4
4659	6920	T	A	0.33
4663	5867	A	G	0.34
4682	6082	G	A	0.53
4686	5875	T	G	0.29
4706	5122	G	A	1.05
4729	4128	A	G	0.51
4735	4152	G	T	0.92
4736	4181	T	C	0.48
4751	3250	A	G	0.89
4756	3306	T	G	0.85
4758	3207	C	A	1.18
4786	3415	C	G	0.56
4806	3583	C	T	0.67
4808	3642	A	C	0.44
4846	3420	A	G	0.53
4868	3159	A	C	0.51
4870	3255	T	C	0.68
4871	3331	T	G	0.66
4921	2419	A	C	0.54
4925	2489	T	G	0.64
4942	2926	T	G	0.82
4964	3575	A	G	1.54
4970	3826	A	C	0.44
4979	3877	A	C	0.54
4982	3976	T	G	0.4
4984	4157	T	G	0.38
4985	4138	T	C	0.43
4990	4012	T	C	0.55
5010	4238	C	A	0.35
5012	4244	T	G	0.82
5023	4342	A	G	1.04
5026	4634	A	G	0.47
5030	4760	T	C	1.7
5032	4827	T	G	0.41
5033	5310	T	G	0.49
5036	4911	A	C	0.67
5048	5256	A	C	1.18
5050	5407	T	G	1.15
5051	5368	A	C	0.63
5056	4540	A	C	0.53
5061	4869	C	T	0.33
5064	4764	C	A	9.26
5066	4733	A	G	0.99
5069	4708	T	G	1.47
5071	5632	A	C	0.37
5072	5156	A	C	0.33
5074	5408	T	C	0.31
5086	4703	A	C	0.43
5090	4920	T	G	3.37
5093	4901	T	G	1.33
5103	4480	C	G	0.83
5105	4816	A	G	2.08
5108	4776	T	G	2.7
5109	5069	G	A	0.65
5115	4779	C	A	0.59
5120	4977	A	C	1.53
5123	4717	T	C	1.53
5124	5000	C	A	0.76
5132	4395	A	G	0.84
5135	4720	G	A	0.34
5136	4725	C	A	0.59
5138	4741	A	C	0.44
5140	4644	A	T	0.62
5144	4604	T	G	1.35
5148	4549	G	C	0.53
5149	4574	C	A	0.66
5150	4484	A	C	0.71
5151	4431	C	A	1.11
5153	4460	A	G	0.81
5154	4523	G	C	0.33
5155	4347	C	G	0.41
5156	4376	T	G	2.51
5158	4516	G	A	0.75
5159	4464	A	G	1.05
5160	4467	G	T	0.45
5161	4010	T	A	0.8
5162	4091	A	C	0.81
5163	4160	C	A	1.32
5165	4169	A	C	1.56
5167	3975	T	A	0.98
5168	3852	A	C	0.78
5169	3767	C	A	0.58
5171	3787	A	C	1.4
5178	3744	C	A	1.1
5180	3813	A	C	0.92
5182	4244	G	T	1.41
5183	4121	T	C	0.41
5184	4192	C	T	0.64
5185	4387	T	A	0.52
5187	4538	T	A	0.73
5188	4609	A	C	0.33
5189	4418	T	C	1.52
5190	4481	C	A	0.33
5191	4364	A	C	0.41
5192	3887	T	G	1.05
5194	3851	G	C	0.75
5196	4179	C	A	0.38
5197	4684	G	A	1.67
5198	4448	A	C	0.34
5199	4356	C	A	2.96
5201	4297	A	G	1.37
5202	4447	G	C	1.21
5203	4576	C	A	5.09
5204	5091	A	G	0.73
5205	5090	G	A	1.57
5207	4445	A	G	0.34
5210	4228	A	C	0.99
5211	4285	C	G	0.93
5213	4610	G	C	1.45
5214	4782	C	A	0.67
5215	4861	A	C	0.41
5216	4461	T	G	1.79
5217	4748	C	A	2.48
5218	4781	A	G	0.4
5219	4758	A	G	6.94
5221	4892	G	T	0.63
5222	4737	T	G	4.14
5223	4733	G	A	2.96
5224	4653	A	C	0.67
5225	4584	A	C	6.57
5226	4859	C	T	0.33
5227	4975	T	G	0.5
5228	4808	T	C	8.53
5229	4993	C	A	2.62
5231	4931	A	G	0.71
5233	3960	A	C	0.91
5234	4002	T	G	0.5
5236	5857	C	T	0.31
5240	5463	A	G	0.35
5255	5672	G	A	0.99
5276	5374	A	G	0.47
5290	4500	A	C	0.44
5291	5519	C	A	0.31
5330	5216	A	G	0.46
5332	4550	T	G	0.51
5333	4610	A	G	0.85
5336	4773	T	G	1.05
5337	4762	G	C	0.34
5341	4134	A	C	0.46
5347	3779	T	C	0.53
5354	4768	T	G	0.69
5356	4743	A	G	0.82
5359	4906	A	C	0.45
5360	4775	A	G	0.5
5363	3830	A	C	0.52
5370	4690	C	A	0.43
5372	4788	A	G	0.36
5378	4376	G	A	0.48
5381	4551	A	C	0.83
5382	4617	T	G	0.54
5384	4899	A	G	1.04
5386	5145	A	C	0.49
5390	4480	T	C	0.42
5398	5298	G	T	0.43
5402	4675	T	G	0.83
5420	4829	T	G	0.56
5422	5040	A	C	0.36
5428	4628	G	T	0.45
5431	4246	A	G	0.35
5444	4398	A	G	0.75
5455	4001	G	A	0.5
5468	4486	A	C	0.33
5473	4465	T	A	0.47
5484	4139	C	T	1.06
5489	4343	T	G	0.44
5492	4409	T	G	0.34
5497	4422	T	G	0.47
5500	4264	G	T	0.52
5501	4118	G	T	0.41
5507	4012	A	G	0.37
5508	4149	T	G	0.53
5511	3992	A	T	0.58
5515	3823	G	T	0.42
5521	3975	C	T	0.73
5526	3605	C	A	0.47
5527	3908	T	A	0.38
5536	3833	C	A	0.44
5547	4578	T	G	0.63
5548	4610	T	G	0.35
5553	4720	T	G	0.34
5558	4861	A	T	0.45
5562	4988	T	G	0.4
5563	5008	T	G	0.64
5582	5960	C	A	1.68
5583	6000	A	T	1.57
5585	6057	T	G	0.31
5588	5933	T	C	0.37
5594	5547	T	A	0.32
5596	5770	C	T	0.29
5602	5813	T	G	0.43
5610	5657	C	A	0.32
5619	5842	C	A	0.39
5620	5869	A	G	0.32
5637	5820	T	G	0.31
5644	5849	G	A	2.29
5645	5844	C	T	0.29
5646	6203	C	A	0.39
5648	6264	C	T	0.59
5666	6117	C	A	0.52
5705	6280	A	T	0.37
5727	6780	T	C	0.34
5735	7024	T	G	0.3
5742	7250	T	G	0.29
5747	7483	T	G	0.31
5750	7494	G	A	0.29
5761	7578	T	G	0.29
5774	6884	C	A	0.31
5777	6863	C	T	0.28
5778	6846	G	A	1.17
5785	6438	G	T	0.34
5807	6734	T	C	0.39
5834	6958	C	A	0.27
5864	6985	A	C	0.29
5870	6725	T	G	0.3
5872	6499	G	T	0.62
5879	6499	G	T	0.4
5887	6603	T	G	0.41
5888	6570	C	A	0.32
5889	6625	T	C	0.44
5892	6546	T	C	0.38
5893	6525	A	G	0.74
5899	6504	G	A	0.89
5901	6440	T	G	0.31
5908	6438	C	A	0.3
5914	6297	T	G	0.46
5920	6143	T	G	0.63
5921	6010	T	G	0.33
5922	5979	T	G	0.6
5923	5891	T	G	0.63
5925	6019	A	G	0.47
5939	6003	A	G	0.28
5956	6000	T	G	0.33
5964	5665	G	T	0.35
5972	6175	C	A	0.65
5973	6173	C	A	0.37
5980	5848	C	T	0.8
5983	5664	G	T	0.35
5988	5638	G	T	0.41
5989	5687	G	T	0.35
6018	4587	G	T	0.39
6026	4460	G	T	0.4
6027	4448	G	T	0.43
6042	4055	A	C	0.52
6049	3920	G	T	0.36
6121	19247	T	C	0.78
6122	19670	T	C	0.78
6135	23730	G	A	0.35
6144	25770	C	T	0.26
6188	33921	G	A	27.45
6201	37058	C	T	0.18
6219	39963	T	C	1.03
6245	39553	A	G	14.88
6255	39984	T	C	0.89
6260	39851	T	C	0.91
6261	39937	A	G	0.38
6282	39846	A	G	0.56
6294	38517	T	C	0.88
6305	37661	G	T	0.2
6306	35865	G	A	1.95
6321	36213	G	A	1.3
6326	36519	C	A	0.18
6327	36205	C	A	0.22
6345	38741	C	A	0.2
6348	38058	C	A	0.2
6349	38078	C	A	0.2
6356	39417	C	A	0.2
6361	39476	C	T	0.17
6374	38556	C	A	0.18
6375	39608	C	A	0.18
6419	38218	A	G	0.35
6423	34929	A	G	0.25
6435	38390	T	A	0.23
6437	39160	A	T	0.22
6443	39925	T	A	0.23
6453	38723	G	T	0.27
6458	36939	C	A	0.28
6464	39715	G	T	0.26
6469	39322	T	C	0.2
6503	37022	C	A	0.21
6511	38688	C	A	0.29
6513	39112	A	C	0.17
6544	39018	A	C	0.2
6551	37789	T	G	0.47
6560	36442	G	T	0.18
6574	32480	C	A	0.3
6575	30544	G	T	0.21
6589	31380	C	A	0.19
6591	31504	C	T	0.25
6595	32183	G	T	0.3
6598	33069	C	A	0.25
6621	36506	G	T	0.26
6625	37699	C	A	0.24
6627	38268	C	A	0.2
6629	38330	C	A	0.27
6631	38575	C	A	0.2
6633	39017	G	T	0.18
6636	38706	G	T	0.21
6663	37175	T	C	0.19
6684	39876	C	A	0.18
6708	39705	C	A	0.17
6738	39792	G	T	0.28
6740	39765	C	A	0.25
6746	39819	C	A	0.23
6751	39063	G	A	0.27
6758	39689	C	A	0.2
6772	38096	C	A	0.25
6778	39569	G	T	0.17
6787	39150	C	A	0.21
6790	38855	C	A	0.25
6795	39096	C	T	0.38
6802	39505	C	A	0.19
6809	39330	A	G	2.18
6816	39153	C	A	0.24
6817	38984	G	T	0.17
6823	38416	G	T	0.19
6824	38007	G	T	0.18
6826	37369	G	T	0.21
6832	36702	C	A	0.17
6834	36744	C	T	0.19
6835	37366	C	A	0.24
6838	38202	C	A	0.33
6841	38856	G	T	0.21
6842	39176	A	C	0.2
6847	37521	C	A	0.34
6848	38557	C	A	0.35
6849	37218	C	A	0.3
6857	38417	G	T	0.18
6859	38564	C	A	0.31
6862	39587	G	T	0.17
6865	39725	A	G	0.17
6870	38575	A	C	0.27
6881	38821	C	A	0.19
6889	39315	G	A	0.17
6892	39925	C	A	0.17
6895	39801	G	T	0.17
6898	38958	C	A	0.24
6909	39597	A	G	0.19
6919	39317	C	A	0.17
6954	37242	C	A	0.2
6960	38550	A	G	0.69
6963	38174	A	T	27.24
6966	37281	C	A	0.21
6981	39694	C	A	0.19
7005	38740	T	C	1.47
7007	39312	G	T	0.16
7008	39430	G	T	0.18
7029	39014	C	A	0.18
7030	39643	C	A	0.19
7040	39120	C	A	0.26
7048	38685	C	A	0.29
7049	39091	C	A	0.18
7053	38527	C	A	0.25
7054	38624	C	A	0.32
7055	38194	C	A	0.2
7065	35957	G	A	4.31
7072	39462	C	A	0.24
7094	38994	C	A	0.18
7114	39913	C	A	0.17
7122	39149	G	A	0.45
7134	38494	G	A	0.77
7135	39061	G	T	0.17
7153	39926	C	A	0.16
7191	39270	G	A	0.27
7196	39128	C	A	0.2
7202	39624	G	T	0.17
7211	38533	C	A	0.3
7212	39060	C	A	0.26
7213	38603	C	A	0.19
7220	38389	C	A	0.2
7223	38277	G	T	0.19
7231	38346	C	A	0.22
7239	38922	C	A	0.23
7243	39600	G	T	0.26
7244	39577	T	G	0.17
7250	38013	C	T	0.24
7251	38290	C	A	0.18
7252	38098	G	T	0.17
7256	37911	A	G	1.12
7266	37792	G	T	0.2
7268	37153	C	A	0.18
7270	37351	C	A	0.17
7278	36568	C	A	0.2
7279	37142	C	A	0.21
7284	39843	G	T	0.2
7285	39778	T	G	0.18
7292	38859	G	T	0.23
7294	37434	C	A	0.21
7298	37266	C	A	0.2
7308	36762	C	A	0.17
7316	38862	C	A	0.5
7318	38836	G	T	0.29
7319	39273	C	A	0.19
7322	39239	T	G	0.3
7323	39379	C	A	0.23
7327	39857	A	T	0.19
7336	39867	T	G	0.19
7343	38963	C	A	0.21
7352	38110	G	A	0.25
7362	38842	G	T	0.26
7367	39463	C	A	0.21
7372	39550	G	T	0.17
7374	39219	G	A	0.35
7375	38656	G	T	0.18
7376	38153	C	A	0.23
7383	39733	C	A	0.28
7387	39574	G	A	0.2
7388	39050	C	A	0.2
7393	39100	C	A	0.19
7404	39104	C	A	0.21
7437	38585	A	G	0.32
7440	37948	C	T	3.09
7452	37994	C	A	0.29
7453	38653	C	A	0.22
7461	35411	G	T	0.17
7462	35007	G	T	0.18
7463	34348	G	A	0.19
7465	35934	C	T	0.18
7474	37849	G	T	0.21
7480	37321	C	A	0.17
7484	39272	C	A	0.17
7499	39205	C	A	0.18
7515	35959	G	T	0.17
7522	36411	C	A	0.21
7530	36485	C	A	0.17
7555	38309	C	A	0.17
7587	38533	C	T	0.49
7592	39232	A	T	1.24
7633	37961	C	A	0.19
7638	37898	G	T	4.36
7724	27914	G	T	0.23
7767	17649	G	T	0.21
7789	11201	G	A	0.28
7791	10547	T	C	0.61
7958	39054	C	A	0.17
7959	38831	C	A	0.27
8003	39797	C	A	0.17
8080	38477	G	T	0.18
8081	38719	C	A	0.22
8082	39363	C	A	0.18
8085	39785	G	T	0.22
8103	39607	T	C	0.16
8105	38272	G	T	0.25
8106	38129	G	T	0.25
8113	39864	G	A	0.16
8117	39717	G	T	0.22
8121	39008	C	A	0.19
8124	39511	G	T	0.19
8133	39582	G	T	0.19
8140	38839	C	A	0.2
8141	39142	C	A	0.23
8262	39666	G	T	0.3
8282	38437	C	A	0.18
8289	38804	A	C	1.29
8312	37016	C	T	0.17
8318	36445	G	T	0.41
8319	36196	G	T	0.23
8320	36069	A	T	0.17
8321	35506	G	T	0.17
8325	35296	C	A	0.19
8328	35359	C	A	0.2
8332	35550	G	T	0.19
8339	33585	C	A	0.21
8341	33380	C	A	0.17
8347	33573	G	T	0.17
8350	33613	C	A	0.21
8353	34173	C	A	0.17
8355	34705	G	T	0.23
8358	32973	G	T	0.18
8364	32573	G	T	0.22
8366	32771	G	T	0.2
8368	32921	G	T	0.22
8369	32459	C	A	0.26
8372	32555	T	G	0.29
8374	33479	T	G	0.18
8388	32310	G	A	2.53
8393	33832	C	A	0.21
8410	34167	C	A	0.21
8418	33484	C	A	0.19
8426	33605	T	C	0.2
8438	33558	C	A	0.31
8443	35078	C	A	0.17
8451	34702	C	A	0.18
8453	34931	C	A	0.27
8471	35969	C	A	0.18
8492	38034	T	A	0.17
8502	38507	C	A	0.26
8508	37970	C	A	0.17
8522	38066	C	A	0.2
8523	37463	C	A	0.17
8526	37369	C	A	0.28
8529	38041	G	A	0.22
8532	36736	C	A	0.22
8544	34809	G	A	0.17
8545	35031	G	T	0.25
8549	33508	C	A	0.18
8551	35068	A	T	0.19
8552	35180	C	A	0.32
8566	35138	C	A	0.17
8578	33672	C	A	0.23
8579	34068	G	T	0.19
8581	34185	C	A	0.18
8585	34899	G	T	0.24
8592	35383	C	A	0.22
8597	35437	G	T	0.23
8598	34873	G	A	0.19
8600	35369	C	A	0.29
8608	34653	C	A	0.27
8609	34540	C	A	0.32
8611	34928	C	A	0.18
8616	34558	C	A	0.26
8617	35626	C	A	0.28
8618	35606	C	T	0.18
8637	36220	C	A	0.18
8644	36458	G	T	0.22
8645	36527	G	T	0.28
8656	35978	G	T	0.23
8662	35790	G	T	0.17
8668	33667	G	T	0.2
8669	33665	G	T	0.25
8670	34655	G	T	0.2
8676	35644	C	A	0.17
8678	35189	G	T	0.17
8680	35184	C	A	0.22
8705	34786	G	T	0.2
8711	34966	C	A	0.34
8724	35234	G	T	0.2
8732	35287	G	T	0.21
8733	35681	G	T	0.24
8734	35446	G	T	0.22
8739	35488	G	T	0.21
8740	35150	G	T	0.19
8757	34569	G	T	0.19
8763	34982	G	T	0.18
8768	33582	C	A	0.19
8769	34265	C	A	0.21
8785	35917	G	T	0.18
8786	35816	G	T	0.19
8787	35093	G	T	0.23
8805	34327	G	T	0.21
8821	33699	T	G	0.22
8822	33560	G	T	0.18
8823	33630	G	T	0.18
8833	33579	G	T	0.17
8886	31848	G	T	0.24
8897	33020	C	A	0.47
8898	33136	C	A	0.27
8899	33125	C	A	0.25
8903	34902	C	A	0.19
8917	36101	G	T	0.19
8920	35731	C	A	0.2
8942	35101	C	A	0.19
8945	36129	G	T	0.19
8948	36110	C	A	0.2
8951	35805	C	A	0.3
8958	36242	C	A	0.17
8984	39801	T	G	0.35
8985	38629	G	T	0.26
8986	39634	C	A	0.19
8990	38166	G	T	0.24
8991	39445	T	G	0.18
9004	39269	C	A	0.34
9016	39616	A	G	0.57
9020	37051	C	A	0.3
9024	37668	G	T	0.22
9025	37660	G	T	0.18
9033	36944	G	T	0.19
9035	38168	C	T	0.26
9041	39841	A	C	0.17
9043	38976	C	A	0.18
9047	39653	G	T	0.27
9048	38134	G	T	0.72
9049	38846	T	A	0.2
9056	39497	C	A	0.27
9057	38557	A	T	0.19
9059	39720	C	A	0.19
9068	39296	C	A	0.41
9072	39666	T	A	0.16
9078	37049	G	T	0.18
9081	36711	G	T	0.22
9087	39074	G	T	0.21
9093	38538	G	T	0.18
9106	38648	C	A	0.28
9107	38398	C	A	0.37
9118	37636	A	G	0.23
9119	37634	G	T	0.37
9122	36260	C	A	0.25
9141	37556	T	A	0.2
9144	35442	C	A	0.23
9175	38584	G	T	0.19
9176	38285	C	A	0.19
9182	38957	C	A	0.17
9185	38860	T	G	0.21
9186	39508	A	C	0.21
9199	36450	C	A	0.25
9201	36879	C	A	0.17
9222	39364	G	T	0.19
9225	39293	C	A	0.25
9230	38189	G	T	0.19
9231	37916	G	T	0.26
9239	38179	G	T	0.22
9240	38773	G	T	0.17
9260	38101	C	A	0.22
9261	38862	C	A	0.39
9262	38768	C	A	0.17
9275	38795	C	A	0.22
9291	38941	C	A	0.27
9292	39188	C	A	0.29
9310	39643	C	A	0.17
9314	39430	G	T	0.22
9329	39220	C	A	0.21
9332	38296	G	T	0.19
9336	38879	G	T	0.19
9339	39680	G	T	0.17
9340	39429	G	T	0.17
9359	39075	G	T	0.17
9360	38598	G	T	0.26
9366	39172	G	T	0.18
9367	39542	G	T	0.21
9368	39059	G	T	0.19
9393	38383	C	A	0.2
9413	37474	C	A	0.23
9415	38165	C	A	0.19
9425	38366	C	A	0.19
9442	37283	G	T	0.21
9450	38581	C	A	0.21
9479	38620	C	G	0.55
9480	39803	C	A	0.22
9489	38433	C	A	0.18
9498	38019	A	G	0.32
9514	38078	A	C	0.24
9515	38078	C	A	0.17
9516	38562	C	A	0.24
9517	39007	C	A	0.17
9528	39108	T	G	0.29
9553	38749	T	G	0.21
9554	38312	C	A	0.23
9555	38950	C	A	0.42
9556	39104	C	A	0.17
9560	38834	T	A	0.16
9562	38695	C	A	0.22
9619	39689	C	A	0.19
9620	39273	C	A	0.19
9643	39449	T	G	0.19
9649	37614	C	A	0.28
9657	37462	G	A	4.58
9658	37200	C	A	0.21
9662	37094	C	A	2.44
9663	37349	C	A	0.22
9672	35384	C	A	0.22
9688	36713	T	G	0.25
9691	36874	C	A	0.17
9697	36687	G	T	0.22
9698	36374	G	T	0.2
9700	36508	G	T	0.21
9707	36873	C	A	0.17
9719	38413	C	A	0.18
9722	38927	C	A	0.21
9729	37570	C	A	0.22
9740	36716	C	A	0.22
9742	36774	C	A	0.17
9744	36452	A	G	2.25
9748	35924	C	A	0.19
9749	36975	C	A	0.23
9766	36765	C	A	0.17
9853	39341	G	A	0.17
9854	39727	C	A	0.16
9859	39211	T	C	1.69
9922	38741	T	G	0.17
9926	37852	C	A	0.17
9952	39693	G	A	0.19
9953	39667	G	T	0.18
9995	38015	C	A	0.16
10018	37041	C	A	0.19
10020	37223	T	G	0.25
10028	38460	G	A	0.23
10037	38911	T	C	0.16
10038	39153	C	A	0.4
10049	39544	T	A	0.17
10050	39644	C	A	0.33
10057	39090	C	A	0.32
10071	39197	T	G	0.21
10078	38702	G	T	0.16
10086	39128	C	A	0.29
10091	37703	C	A	0.3
10093	37853	C	A	0.31
10096	38111	T	A	0.17
10100	37972	C	A	0.35
10102	37804	C	A	0.37
10116	37865	C	A	0.21
10118	37846	C	A	0.33
10122	37400	T	G	0.22
10124	38580	T	C	0.25
10130	39427	C	A	0.17
10131	39484	C	A	0.63
10133	39343	T	A	0.25
10135	39213	G	T	0.5
10140	38221	C	A	0.63
10144	39075	G	T	0.29
10145	39022	G	A	0.6
10148	38430	C	A	0.38
10152	39515	C	T	0.29
10161	37019	C	A	0.22
10164	34677	C	A	0.26
10184	39056	A	C	0.26
10213	39926	A	G	0.53
10231	39564	G	A	0.16
10316	34573	C	A	0.22
10373	26877	T	A	24.09
10383	25467	C	A	0.24
10384	25246	C	A	0.21
10405	23766	G	T	0.18
10450	20867	C	T	1.09
10714	10731	C	A	0.23
10721	10979	C	A	0.26
10722	11309	C	A	0.23
10800	10479	C	A	0.27
10801	10674	C	A	0.28
10947	11154	T	C	7.36
11026	9389	C	A	0.34
11027	9554	C	A	0.29
11113	11070	A	G	7.53
11196	13112	G	T	0.24
11461	14025	G	T	0.22
11533	15202	C	A	0.28
11536	15549	C	A	0.35
11562	16122	C	A	0.23
11630	17379	C	A	0.21
11679	15558	C	A	0.3
11705	15506	T	C	0.23
11706	15439	G	T	0.24
